# Supplementary material for: Genomic mosaicism due to homoeologous exchange generates extensive phenotypic diversity in nascent allopolyploids
Source: Natl Sci Rev. 2020 Nov 7;8(5):nwaa277. doi: 10.1093/nsr/nwaa277 (PMC8288387; doi:10.1093/nsr/nwaa277)
Supplement: nwaa277_Supplemental_File [file nwaa277_supplemental_file.zip]

Archive with 6 entries (6 files):
- Dataset_S1_Pedgree_and_phenotypic_data.xlsx
- Dataset_S2_Summary_of_phenotypic_data.xlsx
- Dataset_S3_31_chromosomal_segments.xlsx
- Dataset_S4_GWAS_results.xlsx
- Dataset_S5_Epistatic_effect_detection.xlsx
- Wu et al. Supplementary Data for NSR_MS-2020-1074 Revised.docx
