# Supplementary material for: Genomic mosaicism due to homoeologous exchange generates extensive phenotypic diversity in nascent allopolyploids
Source: Natl Sci Rev. 2020 Nov 7;8(5):nwaa277. doi: 10.1093/nsr/nwaa277 (PMC8288387; doi:10.1093/nsr/nwaa277)
Supplement: nwaa277_Supplemental_File [file nwaa277_supplemental_file.zip › Dataset_S1_Pedgree_and_phenotypic_data.xlsx]

## Sheet: sheet1
Dataset S2. Pedigree and phenotypic data of the 202 tetraploid individuals used in this study.
Pedigree from S0 to S4					Phenotypes
S0	S1	S2	S3	S4 individual ID	Heading date (day)	Plant height (cm)	Flag leaf length (cm)	Flag leaf width (mm)	Flag leaf angle (°)	Tiller angle (°)	Stem diameter (mm)	Tiller number	Panicle length (cm)	Primary branch number per panicle	Secondary branch number per panicle	Spikelet number per panicle	Grain number per panicle	Spikelet density per panicle	Fertility	Thousand kernel weight (g)	Yield (g)	Grain length (mm)	Grain width (mm)	Seed length to width ratio	Biomass (g)
NN99-1	S1-1	S2-1	S3-1	W1	84	123.5	34	16.9	39	38.6	8.25	38	27	14	46	186	26	6.88889	0.139785	31	25.206	9.98	3.7	2.6973	244.3
				W2	85	110.9	32.15	18.08	19.11	51	6.24	16	25.9	10	28	178	107	6.87259	0.601124	33.8	41.2866	10.02	3.72	2.69355	118.9
				W3	88	109.9	29	18.01	16.7	42.4	5	20	27	12	31	180	43	6.66667	0.238889	34.2	19.5106	9.59	3.57	2.68627	152.9
				W4	86	109.9	34.1	17.9	19.3	38.9	6.84	20	27.6	12	30	173	63	6.26812	0.364162	33.9	9.0657	9.94	3.37	2.94955	112.4
				W5	NA	106	31.2	17	21	23.5	5.79	14	24.8	10	30	166	54	6.69355	0.325301	31	11.154	9.41	3.59	2.62117	86.5
			S3-2	W6	89	104.8	38.7	16.8	14.5	40.8	7.44	25	28	11	31	182	120	6.5	0.659341	34	51.78	10	3.67	2.7248	154.6
				W7	NA	NA	NA	NA	NA	NA	NA	NA	NA	NA	NA	NA	NA	NA	NA	NA	NA	NA	NA	NA	NA
				W8	84	102.4	42.9	18.5	20.5	40.6	6.46	24	29.8	12	42	199	30	6.67785	0.150754	29	8.66	10.1	3.71	2.72237	114.1
				W9	88	103.2	30.1	15.5	49.4	39	6.91	35	25.8	11	40	220	21	8.52713	0.0954545	29.4	11.6974	9.9	3.36	2.94643	143.9
				W10	86	104.9	35.9	18.6	14	32.1	8.94	43	25.6	9	37	178	93	6.95312	0.522472	36.27	71.6331	10.05	3.8	2.64474	177.1
		S2-2	S3-3	W11	93	107	48.8	17.5	19.6	32.5	8.81	6	27.6	9	21	179	98	6.48551	0.547486	37.4	17.8152	9.78	3.67	2.66485	57.5
				W12	82	110.1	41.7	17.9	33.4	32.8	11.43	15	26.2	10	21	142	85	5.41985	0.598592	36.56	16.9476	9.72	3.78	2.57143	70.1
				W13	98	113.9	39.1	18.1	18.5	16.5	8.6	15	22.8	7	22	131	77	5.74561	0.587786	33.3	32.8641	10	3.9	2.5641	111.6
				W14	88	91.2	34.3	16.5	18.6	30.8	8.14	18	24.7	8	24	136	87	5.50607	0.639706	30.9	25.6883	10.02	3.82	2.62304	107.3
				W15	93	81.1	30.6	16.1	14.2	21.2	7.24	13	23.5	9	19	116	83	4.93617	0.715517	35.8	46.4614	10.1	3.51	2.87749	133.2
				W16	89	116.5	29.6	15.5	14.2	20.9	8.15	17	25.3	10	36	170	82	6.71937	0.482353	34.5	34.429	9.85	3.51	2.80627	162.4
			S3-4	W17	91	103.5	34.1	14.5	20	22.3	10.29	35	25.1	9	13	104	74	4.14343	0.711538	37.3	69.8602	11.5	3.3	3.48485	173.6
				W18	90	108.8	43.2	17.8	20.7	23.5	7.27	20	26.6	9	28	143	55	5.37594	0.384615	39.3	40.6615	10.82	3.41	3.17302	166.4
				W19	85	122	36.3	18	72.5	32.4	6.27	19	28.9	11	22	140	103	4.84429	0.735714	39.4	48.4482	11.38	3.48	3.27011	184.5
				W20	88	109.5	38.5	16.5	18.5	23.9	5.66	9	24.2	8	21	108	51	4.46281	0.472222	38.9	18.3539	11.41	4.15	2.7494	95.1
				W21	88	114.8	32.8	18.1	22.8	41.2	5.96	20	24.2	7	13	81	31	3.34711	0.382716	41	29.441	10.29	3.21	3.20561	182.6
		S2-3	S3-5	W22	NA	100.3	15.6	18	25.4	32.3	6.8	7.3	NA	NA	NA	NA	NA	NA	NA	NA	NA	NA	NA	NA	NA
				W23	89	105.1	30.05	15.5	20.9	25	6.3	27	25.8	9	18	129	88	5	0.682171	38.9	57.0332	11.21	3.28	3.41768	176.3
				W24	100	94.2	31.5	18.5	18.9	6.9	8.92	17	23.7	8	22	125	72	5.27426	0.576	35.8	33.1176	11.54	3.44	3.35465	110.8
				W25	83	116	39.1	19.2	21.4	41.3	6.07	44	24.2	9	29	149	49	6.15702	0.328859	32.3	79.3927	10.15	3.22	3.15217	304.6
				W26	NA	101.6	29.6	19.9	20.1	11.4	3.7	14.7	27.6	7	2	69	27	2.5	0.39	31.86	4.24	9.865	3.515	2.82	56.5
				W27	85	115.7	35.2	16.9	18.5	42.7	6.07	26	23.4	9	29	151	73	6.45299	0.483444	34	44.672	9.8	3.6	2.72222	236.9
			S3-6	W28	86	114.5	34.7	16.3	18.6	50.3	7.08	16	25	9	21	121	47	4.84	0.38843	34.5	24.8515	9.97	3.3	3.02121	128.5
				W29	NA	125.8	37.1	14.9	21	55.7	6.63	21	26.2	12	23	147	50	5.61069	0.340136	35.5	27.925	10.2	4	2.55	172.4
				W30	88	114.5	29.3	15.9	32.5	37.8	8.66	35	25.8	9	38	194	96	7.51938	0.494845	35.8	73.4368	10.13	3.5	2.89429	315.5
				W31	89	117.2	41.8	17.2	26.4	32.4	6.13	29	28.7	10	32	160	67	5.57491	0.41875	34.1	43.1647	10.5	3.4	3.08824	343.6
				W32	89	126.8	47.2	23.5	23.9	25.6	8.57	26	28.6	9	34	185	71	6.46853	0.383784	31.4	76.3194	9.7	3.12	3.10897	307.7
				W33	NA	NA	NA	NA	NA	NA	NA	NA	NA	NA	NA	NA	NA	NA	NA	NA	NA	NA	NA	NA	NA
		S2-4	S3-7	W34	89	132.3	28.2	18.9	17.7	28.7	6.54	14	25.3	10	21	131	93	5.17787	0.709924	36.3	53.6459	9.87	3.69	2.6748	192.7
				W35	89	138.1	40.4	21.1	21.2	15.9	8.36	19	26.5	11	39	207	90	7.81132	0.434783	32.7	27.533	9.85	3.49	2.82235	143.1
				W36	101	131	29.5	17.1	17.6	19.7	6.61	20	25.2	9	27	145	83	5.75397	0.572414	31.7	37.6811	9.01	3.11	2.89711	126.7
				W37	119	72	36.3	17.5	17	11	7.55	11	25.7	10	31	163	81	6.34241	0.496933	26.9	28.8689	8.91	3.05	2.92131	131.5
				W38	119	117.5	38.1	16.5	48.1	17.5	7.53	10	30.7	11	32	184	52	5.99349	0.282609	31.1	17.7972	9.03	3.12	2.89423	120.8
				W39	97	134	44.6	23.9	21.7	23.9	9.4	39	26.6	11	49	223	90	8.38346	0.403587	38.1	52.769	9.05	3.08	2.93831	234
			S3-8	W40	88	100	29.5	15.5	17.3	40.4	6.24	41	29.5	10	25	143	29	4.84746	0.202797	39.7	29.0513	10.12	3.92	2.58163	244.8
				W41	88	108.8	27.8	14.5	13.4	34.9	4.45	26	21.2	8	8	73	32	3.4434	0.438356	37.3	16.8936	10.1	3.95	2.55696	144.5
				W42	85	116.6	36.8	15.5	17.2	59.4	8.05	15	25	8	20	102	41	4.08	0.401961	42.3	22.1343	9.95	3.8	2.61842	101.5
				W43	85	120	38.3	19.2	63	39	8.12	16	30.6	9	27	156	105	5.09804	0.673077	39.5	41.5475	10.77	3.99	2.69925	151.3
				W44	83	102.3	33.1	16.9	21.6	60.5	9.37	28	28	8	28	137	22	4.89286	0.160584	33	21.626	10.21	3.59	2.84401	153.5
				W45	84	105.9	34.6	15.5	21.4	43.4	5.67	21	26.9	11	23	147	8	5.46468	0.0544218	34	4.412	9.95	3.95	2.51899	137.1
		S2-5	S3-9	W46	84	116.8	31.8	17.2	25	42.4	7.36	27	24.1	9	22	119	31	4.93776	0.260504	40	24.8	10.3	3.9	2.64103	180
				W47	NA	NA	NA	NA	NA	NA	NA	NA	NA	NA	NA	NA	NA	NA	NA	NA	NA	NA	NA	NA	NA
				W48	84	119.5	42	17.1	21.4	52.5	10.79	27	25.5	9	17	103	44	4.03922	0.427184	37.3	43.8412	10.25	3.9	2.62821	213.5
				W49	85	109.9	32.6	17.2	20	55.9	9.77	26	26.4	11	29	185	8	7.00758	0.0432432	36	12.628	9.82	4	2.455	126.2
				W50	108	100	32.7	18.5	18.2	60.2	5.1	46	27.5	8	20	94	31	3.41818	0.329787	38.4	18.3504	10.35	4.05	2.55556	242.3
				W51	86	119	34.6	16.1	22.3	35.2	6.39	42	25.5	8	18	107	57	4.19608	0.53271	39.7	78.9629	9.07	3.4	2.66765	277.7
			S3-10	W52	NA	NA	NA	NA	NA	NA	NA	NA	NA	NA	NA	NA	NA	NA	NA	NA	NA	NA	NA	NA	NA
				W53	94	120.9	52.1	16.2	52.1	36	6.74	17	26.2	11	22	136	41	5.19084	0.301471	31.5	25.6715	9.65	3.65	2.64384	194.7
				W54	91	126	32.5	19.1	27.8	36	6.03	40	24.8	9	18	112	54	4.51613	0.482143	NA	NA	10.91	3.5	3.11714	221.5
				W55	95	128	39.6	20.05	32.1	28.2	7.25	20	24.1	8	17	108	47	4.48133	0.435185	45.3	32.1491	10.42	3.75	2.77867	155.5
				W56	NA	109.8	32.9	15	57.1	30.3	5	3.7	24.3	NA	NA	NA	NA	NA	NA	NA	NA	NA	NA	NA	NA
				W57	84	115.4	49.3	16.5	22.3	29.4	10.11	41	29.4	9	42	234	58	7.95918	0.247863	35.1	64.3658	9.41	3.55	2.6507	312.2
		S2-6	S3-11	W58	88	110	30	17.1	22.7	47.5	6.55	24	23	8	29	129	23	5.6087	0.178295	32.1	12.9783	9.92	3.82	2.59686	164.7
				W59	83	108.8	35	17.5	12.5	47.2	9.5	10	24.2	10	25	123	42	5.08264	0.341463	26.8	11.7156	10.31	3.12	3.30449	92.7
				W60	88	112.8	30.3	15.3	20.1	36.5	6.15	21	22.3	9	26	140	32	6.27803	0.228571	34.4	16.7708	9.95	4	2.4875	203.4
				W61	89	121	34.6	17.5	16.7	35.2	9.13	13	22.1	8	22	111	68	5.02262	0.612613	31.3	21.4884	9.78	3.62	2.70166	118.6
				W62	NA	147.8	41.1	22.9	19.1	50.5	5.2	11	28	6	22	110	42	3.94	0.38	33.5002	8.11	10.205	3.954	2.59	93.3
				W63	88	117	30.7	19.5	22.3	47	7.05	21	25.4	10	29	164	33	6.45669	0.20122	30.3	13.6899	9.65	3.6	2.68056	220.9
			S3-12	W64	88	105.4	30.5	16.5	22.8	23.6	6.14	20	20.2	8	13	97	7	4.80198	0.0721649	32.9	31.8103	9.76	3.68	2.65217	158.8
				W65	92	121	32	19.1	32.5	42.4	7.8	33	27.9	9	30	154	59	5.51971	0.383117	34.01	47.7066	9.81	3.4	2.88529	317.8
				W66	NA	NA	NA	NA	NA	NA	NA	NA	NA	NA	NA	NA	NA	NA	NA	NA	NA	NA	NA	NA	NA
				W67	93	111.8	50.2	20.05	26.2	23.4	7.49	12	25.6	9	28	159	80	6.21094	0.503145	33.65	22.882	10.29	3.52	2.9233	159.4
				W68	86	110.3	23.2	16.8	15	26.6	5.88	50	23.7	10	23	122	38	5.14768	0.311475	31	47.178	9.61	3.46	2.77746	299.1
99NN-1	S1-2	S2-7	S3-13	W69	90	96.8	40.8	21.8	118.1	21.5	10	12	29.4	7	17	109	40	3.70748	0.366972	41.2	16.498	11.35	3.8	2.98684	130.1
				W70	115	80.5	34	19	21.9	24	6.91	26	24.2	12	16	90	0	3.71901	0	30.5	0.61	9.47	3.52	2.69034	158.1
				W71	92	95.7	48	19.2	112.6	22.1	8.41	22	30.9	11	23	150	77	4.85437	0.513333	38.8	37.8876	9.85	3.75	2.62667	189.9
				W72	101	110.7	40	18.6	59.1	13.1	8.28	27	31.4	12	23	119	79	3.78981	0.663866	40	31.96	9.62	3.8	2.53158	240.8
				W73	95	104	37	20.5	2.7	16.2	7.55	19	27.5	10	27	145	103	5.27273	0.710345	42	49.826	11.25	3.56	3.16011	181.9
			S3-14	W74	86	95	25.4	21.1	14.6	28.8	6.56	22	28.5	9	25	115	70	4.03509	0.608696	37.7	49.819	10.88	3.91	2.78261	NA
				W75	100	122.8	34.9	19.5	16.2	17.8	9.44	32	28	14	38	188	130	6.71429	0.691489	40	114.3	10.9	3.75	2.90667	NA
				W76	85	105	45.8	20.5	35.4	22	9.54	16	26	9	41	212	78	8.15385	0.367925	35.3	44.8534	10.35	3.5	2.95714	175.3
				W77	86	97	39.4	18.1	16.2	28.8	5.14	15	27.3	8	33	142	64	5.20147	0.450704	38.6	31.4704	10.62	3.3	3.21818	177
				W78	100	70	60	16.2	39.7	36.6	2.17	9	24.3	11	19	125	7	5.14403	0.056	33.5714	1.175	10.5	3.65	2.87671	63.4
		S2-8	S3-15	W79	89	115.8	43	20	20.6	25.6	7.08	20	31.8	11	62	155	121	4.87421	0.780645	38.1	58.7101	11.92	3.45	3.45507	183.4
				W80	84	107	31.2	23.1	15.5	29.1	6.54	13	31.3	11	35	294	221	9.39297	0.751701	39.7	45.0737	11.62	3.21	3.61994	135.6
				W81	118	115.1	44.2	22.1	25	25.9	6.43	11	31.9	13	41	259	161	8.11912	0.621622	39.6	34.0456	11.51	3.42	3.3655	123.6
				W82	116	109.9	26.6	21.5	14.8	21.4	8.3	12	22.8	9	29	137	91	6.00877	0.664234	38.4	37.6044	11.02	3.65	3.01918	111.4
				W83	90	112	48	20.8	32.6	18.8	7.55	16	25.6	9	14	101	77	3.94531	0.762376	42.4	43.8348	11.81	3.51	3.36467	156.3
			S3-16	W84	93	106.5	28.6	17.5	16.5	14.7	6.54	26	23.8	7	21	94	21	3.94958	0.223404	34.6	32.6966	10.7	3.36	3.18452	209.8
				W85	NA	103	42.2	19.8	37.2	12.4	6.63	14	25.1	8	13	87	54	3.46614	0.62069	36.7	23.1118	10.54	3.4	3.1	118.7
				W86	114	97	48.2	20.8	15.9	12.7	8.09	20	25.3	11	29	118	9	4.66403	0.0762712	37	5.033	11.15	3.65	3.05479	174.4
				W87	115	85.6	35.6	20.5	22.3	15.9	5.66	8	22.1	8	22	102	3	4.61538	0.0294118	32.069	1.02621	11	3.48	3.16092	69.9
				W88	95	98	38	20.5	26.7	13.8	6.54	19	26.2	10	18	101	49	3.85496	0.485149	37.3	26.0177	10.9	3.38	3.22485	161.7
		S2-9	S3-17	W89	86	95.8	35.3	18.5	14.4	36.4	10.56	29	23.4	8	15	88	32	3.76068	0.363636	35.6	23.1092	10.72	3.96	2.70707	157.7
				W90	89	97.8	31.3	21.2	15.8	16.5	8.47	18	31	10	38	201	69	6.48387	0.343284	35.3	22.5057	9.82	3.86	2.54404	124.5
				W91	87	120.5	26.5	20.5	15.1	36.3	6.29	29	25.8	9	24	145	56	5.62016	0.386207	35.9	43.9704	10.64	3.72	2.86022	270.3
				W92	95	125.9	41.7	21.6	106	18.4	7.61	16	30.4	12	22	148	113	4.86842	0.763514	36.8	57.1584	11	3.62	3.03867	149.2
				W93	89	121	40.4	19.2	38	18.3	5.93	17	27.8	9	21	127	98	4.56835	0.771654	37.5	47.375	11.01	3.79	2.90501	134
				W94	99	137	35.1	20.5	25.8	22.8	5.32	5	34.1	10	27	149	111	4.3695	0.744966	36.4	25.6404	10.1	3.78	2.67196	62.2
			S3-18	W95	88	126	40.2	23.1	55.5	28.7	8.83	19	30.4	12	37	208	137	6.84211	0.658654	34.3	54.9391	11.1	3.89	2.85347	185
				W96	90	126.5	41.1	18	25.1	9.7	6.66	19	28.9	11	14	106	77	3.66782	0.726415	36	46.072	10.02	3.75	2.672	153.5
				W97	88	120	37.1	17.9	100.3	19	6.63	16	30.6	9	18	114	73	3.72549	0.640351	40	30.52	10.35	3.65	2.83562	137.6
				W98	91	126	46.3	22.1	26	9.2	8.59	11	29.2	12	35	182	114	6.23288	0.626374	39	45.946	10.36	3.52	2.94318	109.8
				W99	NA	122.3	36.1	19.8	35.5	23.5	7.06	14	31.1	11	31	181	118	5.81994	0.651934	39	44.702	13	3.78	3.43915	160.2
				W100	99	89	46.3	19.2	NA	9.7	6.39	2	20.1	5	15	86	17	4.27861	0.197674	NA	NA	NA	NA	NA	36.2
		S2-10	S3-19	W101	119	124	52.7	21.9	19.1	12.8	7.21	15	25.8	11	17	119	74	4.6124	0.621849	38.1	29.4894	10.6	3.61	2.93629	165.4
				W102	89	116.5	52.4	19	22	14.5	7.42	13	25.9	10	11	89	47	3.43629	0.52809	46	30.362	11.15	3.8	2.93421	148
				W103	119	135.5	49.1	19.8	68.5	10	8.42	16	28.1	13	20	133	102	4.7331	0.766917	39.3	46.4086	10.98	3.5	3.13714	201.1
				W104	100	123	39	19.5	18	15.3	6.9	21	37.8	13	22	146	52	3.86243	0.356164	44	33.988	10.61	3.82	2.77749	241.8
				W105	NA	131	39.5	20.5	71	9.4	6.59	21	28.8	13	18	129	72	4.47917	0.55814	NA	NA	NA	NA	NA	226
			S3-20	W106	93	117	42.3	19.1	28.3	14.7	7.8	17	31.5	11	29	141	67	4.47619	0.475177	46	39.382	10.82	3.85	2.81039	203.3
				W107	93	114	37.4	19.1	12.1	8.3	5.58	7	27.1	8	20	107	13	3.94834	0.121495	45.8333	2.79583	10.55	3.9	2.70513	73
				W108	94	121.3	47	17.2	23.8	11	7.23	12	33.3	12	11	111	80	3.33333	0.720721	41.1	38.838	11.6	4	2.9	102.1
				W109	115	107	24.3	10.9	12.6	9.6	5.49	23	23.2	11	13	93	29	4.00862	0.311828	41	30.389	11.31	3.51	3.22222	205.6
				W110	NA	NA	NA	NA	NA	NA	NA	NA	32.3	10	15	110	89	3.40557	0.809091	43.3	8.2337	11.2	3.99	2.80702	NA
		S2-11	S3-21	W111	99	103	45.8	21	93.8	21.1	7.8	16	33.4	10	22	131	67	3.92216	0.51145	35.5	29.1785	10.5	4.13	2.54237	91.6
				W112	111	100.2	29.6	21	16.5	41.7	6.15	16	29.3	12	30	163	82	5.56314	0.503067	36.2	19.4684	10	4.02	2.48756	142.8
				W113	93	92.5	45.2	22.5	33.1	15.8	6.7	15	29.2	9	31	146	103	5	0.705479	36.8	38.6604	9.8	3.9	2.51282	105.3
				W114	99	97.8	29.2	22.1	14.3	17.1	5.93	20	27.2	7	17	92	31	3.38235	0.336957	40.7	31.3417	9	3.6	2.5	147.5
				W115	101	94.7	29.7	22.9	14.4	14.2	7.43	19	29.3	11	22	122	67	4.16382	0.54918	38	39.486	12.01	3.68	3.26359	159.1
				W116	101	98.3	33.4	22.6	16.3	15.1	7.69	29	29.3	11	22	135	80	4.60751	0.592593	41	42.58	10.35	3.78	2.7381	171
			S3-22	W117	95	125	44.2	21.5	104.6	24.3	8.46	13	36.4	10	28	144	101	3.95604	0.701389	43.34	39.7173	10.84	3.89	2.78663	105.6
				W118	94	112.7	37.3	19.8	76.8	15.8	6.88	10	32	8	15	80	56	2.5	0.7	43.1	21.5536	11.5	3.75	3.06667	75.3
				W119	93	112	33.4	20.9	19.1	13.2	6.53	7	29.6	8	18	108	78	3.64865	0.722222	47.4	25.3872	11.02	4	2.755	84.5
				W120	93	109	35.3	22.8	17.1	12.6	6.07	6	32.2	8	24	128	93	3.97516	0.726562	46.7	28.2531	11.15	3.99	2.79449	93.7
				W121	93	109.4	32.1	21.9	16.4	16.9	7.79	9	31.8	11	29	153	112	4.81132	0.732026	48.42	26.483	10.98	3.79	2.8971	87.6
				W122	94	102.7	44.2	18.9	17.9	13.5	7.65	12	28.9	7	17	86	61	2.97578	0.709302	46.24	23.3906	10.9	3.64	2.99451	80.4
		S2-12	S3-23	W123	NA	133.6	56.7	29	72	36.2	5.4	7.3	39.1	10	5	82	37	2.1	0.45	42.7576	8.8	11.283	3.734	3.04	69.8
				W124	100	99	46.6	22.2	14.7	14.4	7.15	16	31	9	30	136	111	4.3871	0.816176	40.62	65.3288	10.82	3.8	2.84737	127.7
				W125	95	112	38.3	23.5	12.7	11.2	6.46	10	36	9	35	136	84	3.77778	0.617647	43.5	24.764	11.31	3.82	2.96073	102.9
				W126	95	116.7	33.4	21.1	23.4	12.2	6.25	17	35.6	11	26	126	85	3.53933	0.674603	48.4	53.034	10.9	3.9	2.79487	163.4
				W127	100	115.5	35.4	26.1	62.2	14.7	8.95	12	32	9	22	126	100	3.9375	0.793651	47.64	22.994	10.8	3.49	3.09456	120.7
				W128	100	113	38.5	25.5	38.1	11.4	6.26	7	33.2	10	29	154	94	4.63855	0.61039	44.32	51.2461	11.32	3.85	2.94026	73
			S3-24	W129	94	113.9	38.5	25.6	20.3	5.7	8.13	20	29.2	12	40	197	133	6.74658	0.675127	36.7	99.5311	9.9	3.5	2.82857	180.2
				W130	90	117.5	42.8	24.1	21.4	3.1	6.31	14	28.1	11	33	165	109	5.87189	0.660606	42.2	57.8998	10.2	3.9	2.61538	152.7
				W131	NA	135	27.7	27.5	8.4	22.8	9	7.3	26.1	8	31	147	44	5.65	0.3	37.2421	8.11	10.546	3.405	3.11	238.7
				W132	NA	101.2	17.5	24.4	23.9	17.6	6.9	11	21.7	6	12	112	44	5.15	0.39	38.1016	8.76	11.226	3.844	2.93	120.7
				W133	99	104.2	41.6	22.1	12.1	2.4	6.59	13	29.2	11	33	131	86	4.4863	0.656489	43.5	26.761	10.1	4.2	2.40476	116.7
				W134	100	108	52.5	26.7	21.5	7.7	10.66	16	32.3	12	39	204	64	6.31579	0.313725	40.7	27.3748	10.2	3.6	2.83333	188.7
		S2-13	S3-25	W135	95	87.6	36.8	23	20.4	21.6	8.31	17	27.2	10	24	117	90	4.30147	0.769231	34.7	30.523	10.1	3.8	2.65789	139.3
				W136	99	105	31	23	19.2	18.7	8.31	14	26.3	8	21	112	60	4.25856	0.535714	36.7	27.502	10.96	3.81	2.87664	124.1
				W137	101	96.2	56.9	25.8	106.9	20.9	9.69	19	28.9	10	23	130	82	4.49827	0.630769	37.6	21.0832	10.2	3.9	2.61538	160.2
				W138	94	99.8	44.3	24.5	79.6	11.5	7.02	14	28.4	10	24	121	70	4.26056	0.578512	33.6	35.492	10.2	3.85	2.64935	130.7
				W139	95	110	37.8	26	92.3	30	7.77	17	NA	NA	NA	NA	NA	NA	NA	NA	NA	NA	NA	NA	NA
				W140	101	88	54	25.6	21.8	12.9	8.61	11	23.6	8	20	102	63	4.32203	0.617647	37.7	12.8851	10.42	3.95	2.63797	98.5
			S3-26	W141	82	109.1	28.2	24.8	12.9	11	8.81	7	26.1	11	28	145	110	5.55556	0.758621	44.7	26.217	11.45	4.01	2.85536	85.4
				W142	81	102.5	37.4	22.3	16.5	29	7.21	10	26.7	11	22	146	116	5.46816	0.794521	46	33.536	10.92	4	2.73	109.2
				W143	86	110.8	21.8	23.1	14.4	27.1	6.48	12	27	9	22	113	35	4.18519	0.309735	42	26.87	10.6	4	2.65	151.5
				W144	86	116.9	44.9	23.5	24.2	20.5	8.91	11	32.9	11	33	168	88	5.10638	0.52381	45	33.66	9.89	3.9	2.5359	127.2
				W145	82	112.1	29.6	22.5	18.2	28.8	7.19	10	28.6	11	28	159	111	5.55944	0.698113	47	30.317	12.25	4.05	3.02469	108.6
				W146	NA	140.3	54.4	22.9	19.2	47.3	5.6	7.3	30.8	7	2	58	32	1.88	0.55	54.6975	8.6	12.246	4.284	2.87	128.3
		S2-14	S3-27	W147	84	112.8	48.1	23.5	19.2	34.8	8.1	21	28.8	12	20	137	86	4.75694	0.627737	44	54.884	10.41	4.08	2.55147	237.7
				W148	84	104.1	34.2	25.5	25.4	32.6	6.18	15	28.6	10	23	139	95	4.86014	0.683453	49	45.155	11.69	4.05	2.88642	140.2
				W149	81	100.3	38.3	22.6	38.3	35	7.26	9	27.2	10	23	119	98	4.375	0.823529	41	24.318	11.36	4	2.84	86.6
				W150	84	114.7	25.7	19.2	11.8	42.4	5.88	7	27.8	11	28	143	88	5.14388	0.615385	43	18.184	10.95	3.95	2.77215	96.2
				W151	NA	67.8	23.3	19.1	9.6	16	5.93	3	17.7	7	6	55	0	3.10734	0	0	0	11.1	4.15	2.6747	44.6
				W152	84	111.8	37.7	22.5	93.3	36.1	8.4	14	20.3	6	16	71	48	3.49754	0.676056	46	46.208	11	4.22	2.60664	172
			S3-28	W153	90	111.5	43	16.9	19.7	27.8	8.54	13	25.5	13	23	152	86	5.96078	0.565789	47	25.242	11.35	4.2	2.70238	134.8
				W154	95	113.5	53	21.2	15.3	10.8	7.84	9	32.4	12	41	201	43	6.2037	0.21393	42.4	15.9232	11	3.97	2.77078	138.7
				W155	89	107	37.2	21.2	22.1	37.2	7.3	11	26.6	11	18	111	80	4.17293	0.720721	44.3	30.644	10.98	3.95	2.77975	112.1
				W156	88	129.5	38.7	23.2	30.7	18.4	10.63	13	30.4	15	53	255	180	8.38816	0.705882	41	69.78	11	3.9	2.82051	174.4
				W157	86	130.7	41.4	22.6	19.4	22.3	7.41	7	29.2	13	20	152	42	5.20548	0.276316	39.48	7.89916	10.89	3.57	3.05042	123.7
		S2-15	S3-29	W158	88	115.6	49.7	25	17.6	43.6	8	11	29.4	10	31	136	66	4.62585	0.485294	41.15	13.2079	10.93	3.69	2.96206	84.9
				W159	86	111.2	36	22.9	14.4	22.1	7.38	6	25.8	11	24	133	30	5.15504	0.225564	35.86	9.6758	11.15	3.89	2.86632	140.4
				W160	89	120.6	35.3	22.8	15.4	23.5	10.52	16	30.3	12	34	173	119	5.70957	0.687861	40.14	62.2617	11.24	3.58	3.13966	155
				W161	86	107.3	43.7	19.9	20.9	21.4	9.23	6	30.5	13	41	200	67	6.55738	0.335	46.5	18.8155	11.38	3.63	3.13499	70.3
				W162	94	109	42	24.1	17.3	20.3	7.44	12	27.8	14	32	155	72	5.57554	0.464516	40	19.219	10.8	4	2.7	131.6
				W163	84	107	36	23.1	47	16.3	7.65	19	23.4	11	23	125	60	5.34188	0.48	NA	NA	NA	NA	NA	216
			S3-30	W164	88	106	44.2	22.2	18.5	11.5	9.19	17	33	12	27	156	48	4.72727	0.307692	39	25.272	10.51	4.41	2.38322	153.5
				W165	98	114	47.2	23.1	83.1	12.4	7.56	17	28.2	12	40	173	76	6.13475	0.439306	NA	NA	NA	NA	NA	151.3
				W166	88	109.4	50.8	21.1	41.7	11.9	8.39	18	27.1	11	33	166	91	6.12546	0.548193	36	41.676	10.05	3.6	2.79167	166.7
				W167	86	110.5	43.5	21.1	13.1	10.2	6.87	9	32.9	10	27	139	52	4.22492	0.374101	38	19.976	10.49	3.85	2.72468	106
				W168	90	110.5	53	20.1	24.4	9.1	7.14	20	30.1	9	29	143	29	4.75083	0.202797	43.5	20.0615	11.2	3.7	3.02703	221
				W169	90	111.8	39.5	20.5	22.9	1.6	7.25	10	29.1	10	24	128	84	4.39863	0.65625	38.1	20.7004	10.69	3.79	2.82058	101.4
		S2-16	S3-31	W170	91	102.8	25.4	24.1	17.7	10.8	8.54	20	27.2	10	25	147	8	5.40441	0.0544218	42	5.646	10.9	4	2.725	229.5
				W171	91	106.5	31.9	20.5	17.6	21.9	6.01	31	30.4	13	35	195	147	6.41447	0.753846	34.8	97.0556	8.55	3.25	2.63077	122.7
				W172	89	120.8	43	23.5	14.8	22.3	9.26	12	26.4	11	25	91	49	3.44697	0.538462	45.3	50.0497	10.7	4.6	2.32609	129.7
				W173	100	135.3	44.5	22.6	40	23.7	8.9	8	30.7	11	26	149	59	4.85342	0.395973	43.2	14.3788	11.55	4	2.8875	111.2
				W174	86	128.8	40.9	23.5	17	14.8	8.33	12	27.4	9	21	120	83	4.37956	0.691667	53	49.269	10	4.3	2.32558	114.9
				W175	91	107	40.8	22.8	22	19.7	7.77	6	27.3	12	30	152	91	5.56777	0.598684	41	18.481	10.7	3.75	2.85333	76.2
			S3-32	W176	86	102	25.3	18	24.8	32.8	6.24	9	26.3	9	11	81	54	3.07985	0.666667	NA	NA	NA	NA	NA	NA
				W177	88	111.3	24.8	21.8	24.1	16.7	7.08	11	29.4	12	22	146	14	4.96599	0.0958904	45.3608	5.03505	10.82	4.19	2.58234	180.6
				W178	86	107.5	29.5	19.1	16	24.4	7.85	22	29.5	11	29	144	90	4.88136	0.625	43.1	36.579	11.1	4.1	2.70732	196.4
				W179	89	101.5	25.4	22.1	23.2	12.6	7.38	10	27.2	7	16	103	35	3.78676	0.339806	45.2	14.772	11.35	4.2	2.70238	104.8
				W180	55	105	26.5	18	27.4	24.9	6.79	16	25.9	8	28	136	42	5.25097	0.308824	38.3	22.4086	10.8	3.85	2.80519	161.4
				W181	90	112.8	36.4	23.8	98.1	29.8	9.04	10	23.6	13	35	150	79	6.35593	0.526667	38.4	35.1336	10.88	3.91	2.78261	111
		S2-17	S3-33	W182	83	99.9	36.2	19.8	33.3	19.1	7.12	8	26.2	12	40	123	58	4.69466	0.471545	35.45	8.6301	10.36	3.82	2.71204	105.3
				W183	88	109.5	32.1	21.1	21.2	19.6	7.86	6	25.6	11	26	105	57	4.10156	0.542857	39.67	15.5392	10.61	3.91	2.71355	38.6
				W184	93	123	37	25.2	22.2	20.3	8.32	10	27.8	12	33	139	84	5	0.604317	42.26	49.6518	10.62	3.85	2.75844	108.3
				W185	93	101	42.3	21.8	23.3	26.6	7.46	14	30.2	13	47	183	140	6.0596	0.765027	33.46	25.4224	10.18	3.9	2.61026	161.8
				W186	86	101.2	27	17.9	40.8	26.6	7.19	15	29.4	9	37	102	79	3.46939	0.77451	38.02	21.7526	10.25	4.08	2.51225	142.6
				W187	88	103.3	39.3	21.5	60	30	9.56	9	30.3	14	37	194	40	6.40264	0.206186	36.39	9.8936	10.29	3.79	2.71504	131.1
			S3-34	W188	91	103.5	33.4	18	101	10.1	6.22	15	28.9	15	46	241	106	8.3391	0.439834	31.37	19.6102	10.49	3.61	2.90582	130.2
				W189	92	113.2	24	19.1	26	12.5	7.65	9	27	8	21	114	66	4.22222	0.578947	40.46	22.3734	10.62	3.79	2.80211	92.8
				W190	NA	NA	NA	NA	NA	NA	NA	NA	NA	NA	NA	NA	NA	NA	NA	NA	NA	NA	NA	NA	NA
				W191	NA	125.1	34.6	22.9	23.9	23.9	4.1	11	31.2	7	19	119	66	3.82	0.55	47.0882	21.65	11.169	4.009	2.8	106.3
				W192	89	117.5	26	24.5	30.2	17.2	7.08	24	27.8	12	37	177	129	6.36691	0.728814	41	99.589	10.1	3.75	2.69333	232.1
		S2-18	S3-35	W193	95	89	34.4	21.2	16.8	15.3	6.95	27	27.7	12	28	153	79	5.52347	0.51634	37.1	37.4309	10.2	3.58	2.84916	226
				W194	91	116.5	48.6	22.6	25.4	17.3	9.8	18	32.4	14	44	208	118	6.41975	0.567308	39.1	63.6978	10.81	4.05	2.66914	247.3
				W195	93	116.8	41.7	43.6	17	17.6	9.33	11	33.5	16	37	216	136	6.44776	0.62963	36.8	43.3548	11	3.8	2.89474	123
				W196	88	120.5	50.6	23.2	13.6	31.3	10.97	11	30.6	12	31	183	131	5.98039	0.715847	42.1	51.5651	11.56	4.02	2.87562	139.3
				W197	95	120	38.4	18.9	15.2	18.2	6.8	7	30.4	14	30	163	45	5.36184	0.276074	43.4	15.093	10.8	4.11	2.62774	114.6
			S3-36	W198	94	118	53.8	23.2	45.2	17.6	8.12	13	27.6	16	32	179	86	6.48551	0.480447	NA	NA	NA	NA	NA	140.4
				W199	100	114	39.3	23.2	17.3	10.8	6.86	12	29.3	13	38	208	149	7.09898	0.716346	39.5	50.6855	10.7	3.9	2.74359	134.1
				W200	95	103	42.4	23.5	21.9	25.4	10.38	22	28.4	15	39	82	33	2.88732	0.402439	31.9	16.8427	10.59	3.62	2.92541	223.4
				W201	89	127	30.9	21.6	22.8	26.9	7.45	12	29.5	13	30	160	85	5.42373	0.53125	42	33.17	10.9	4.12	2.64563	140.9
				W202	95	134.8	41.4	21.2	17.9	19.3	8.74	13	32.8	15	44	228	69	6.95122	0.302632	35	27.735	10.05	3.88	2.59021	157.4
