# Supplementary material for: Genomic mosaicism due to homoeologous exchange generates extensive phenotypic diversity in nascent allopolyploids
Source: Natl Sci Rev. 2020 Nov 7;8(5):nwaa277. doi: 10.1093/nsr/nwaa277 (PMC8288387; doi:10.1093/nsr/nwaa277)
Supplement: nwaa277_Supplemental_File [file nwaa277_supplemental_file.zip › Dataset_S2_Summary_of_phenotypic_data.xlsx]

## Sheet: Sheet1
Dataset S1. Summary of phenotypic data for each investigated population
Traits	Mean values						Standard deviation values						Range						Coefficient of variation
	NPB	9311	N9	9N	NN99	99NN	NPB	9311	N9	9N	NN99	99NN	NPB	9311	N9	9N	NN99	99NN	NPB	9311	N9	9N	NN99	99NN
Days to flowering (day)	108.46 b	96.27 c	122.50 a	123.20 a	89.77 d	93.01 c	1.11726	0.573488	1.08972	2.07204	7.40322	8.82946	6	2	5	9	37	64	0.0103013	0.00595729	0.00889571	0.0168185	0.082467	0.0949321
Plant height (cm)	109.64 c	120.76 b	150.89 a	148.17 a	112.62 c	110.34 c	3.11455	3.18256	3.59224	3.22022	12.2435	12.7109	13	14	18	11.8	75.8	72.5	0.0284063	0.0263553	0.0238072	0.0217338	0.108711	0.115201
Flag leaf length(cm)	35.17 b	29.96 c	40.31 a	40.50 a	35.29 b	38.69 a	3.1061	2.7665	3.71934	2.8328	6.48076	8.42269	11.5	13.4	14	10.1	36.5	42.5	0.088329	0.0923397	0.0922789	0.0699457	0.183657	0.217687
Flag leaf width (mm)	13.00 c	21.41 a	18.44 b	18.85 b	17.57 b	21.74 a	0.905387	1.26945	1.21796	1.03127	1.9451	3.15099	4.01	5.49	4.78	4.05	9.4	32.7	0.0696505	0.0592793	0.0660326	0.0547054	0.110708	0.144944
Flag leaf angle (°)	6.84 c	27.51 ab	17.66 bc	18.44 bc	24.44 ab	32.00 a	2.55457	3.97903	3.82228	3.11844	11.9675	26.0524	10.9	13.1	14	11.4	60	115.4	0.373336	0.144617	0.216378	0.169072	0.489734	0.814157
Tiller angle (°)	5.76 d	15.6 c	4.83 d	5.74 d	34.71 a	19.79 b	1.38585	2.45361	1.21915	1.58936	12.4194	8.87211	6.7	10.4	6.5	6.3	53.6	45.7	0.240473	0.157262	0.252516	0.276848	0.357826	0.448258
Stem diameter (mm)	4.41 c	5.18 b	5.54 b	5.86 b	7.27 a	7.52 a	0.670347	0.550715	0.813156	0.843276	1.5778	1.36783	2.93	2.7	4.96	3.52	7.73	8.8	0.151841	0.106299	0.146791	0.143993	0.217063	0.181894
Tiller number	18.11 b	10.50 d	15.83 bc	16.90 bc	23.01 a	14.30 c	4.7238	3.3541	4.34101	4.50444	10.8568	6.01048	20	13	17	15	46.3	30	0.260858	0.319438	0.274313	0.266535	0.471808	0.420246
Panicle length (cm)	19.80 d	24.30 c	24.50 bc	25.07 bc	25.82 b	28.70 a	1.47193	1.33935	1.69352	1.17325	2.1757	3.41434	6.4	6	6.1	3.8	10.5	21.4	0.0743486	0.0551081	0.0691231	0.0468051	0.0842558	0.11896
Primary branch number per panicle	11.36 bc	11.43 b	13.90 a	13.79 a	9.41 d	10.61 c	0.881396	0.832993	1.1	1.1507	1.46407	2.1699	3	4	4	4	8	11	0.0775629	0.0728869	0.0791226	0.0834474	0.15559	0.20459
Secondary branch number per panicle	18.50 d	48.34 a	42.72 b	43.50 ab	25.98 c	26.60 c	2.77102	3.5387	6.10989	4.36208	8.72624	9.71399	10	14	31	16	47	60	0.149785	0.0732038	0.143029	0.100278	0.335836	0.365208
Spikelet number per panicle	118.51 c	225.33 a	229.91 a	210.76 a	145.25 b	140.79 b	14.107	19.3688	25.4125	23.6109	36.652	41.2039	48	98	86	73	165	239	0.119033	0.0859591	0.11053	0.112025	0.252344	0.292666
Grain number per panicle	115.24 b	213.78 a	5.38 e	2.74 e	58.10 d	75.92 c	14.6061	16.8978	1.96	1.0683	27.5899	37.2935	54	81	9	4	113	221	0.126749	0.079043	0.37	0.39	0.474883	0.491242
Spikelet density per panicle	6.00 b	9.32 a	9.26 a	8.48 a	5.60 b	4.90 c	0.50486	0.790759	0.806062	0.980728	1.23856	1.27608	2.03621	3.69913	3.16796	3.60993	6.02713	7.51297	0.0840875	0.0848536	0.0870109	0.115661	0.221212	0.26036
Fertility	0.97 a	0.96 a	0.02 d	0.01 d	0.41 c	0.53 b	0.0201879	0.0264965	0.0108369	0.00474477	0.177924	0.201278	0.0810811	0.144082	0.05	0.02	0.692471	0.823529	0.0209104	0.0277069	0.36	0	0.435082	0.377847
Thousand kernel weight (g)	25.16 d	30.14 c	23.85 d	24.86 d	34.78 b	40.08 a	1.14473	1.16193	1.80258	1.43412	3.67249	5.68647	5.2	5.6	7.69231	5.08059	18.5	54.6975	0.0455039	0.0385566	0.0755866	0.0576819	0.105584	0.141883
Yield (g)	36.88 a	37.75 a	0.61 b	0.97 b	33.07 a	32.27 a	7.27509	6.54679	0.261084	0.371156	19.7988	20.1121	26.36	26.2	0.93	1.67	75.1527	114.3	0.19727	0.173428	0.43	0.38	0.598702	0.623283
Grain length (mm)	7.14 e	9.59 c	8.19 d	8.23 d	10.05 b	10.78 a	0.141685	0.195762	0.205384	0.154437	0.569148	0.619885	0.78	1	0.916667	0.5	2.63	4.45	0.0198353	0.0204079	0.0250676	0.0187556	0.0566169	0.0574893
Grain width (mm)	3.46 c	2.86 e	3.24 d	3.33 cd	3.59 b	3.82 a	0.113421	0.0777323	0.0940838	0.107366	0.276027	0.241141	0.51	0.29	0.44	0.4	1.1	1.39	0.0327717	0.0271495	0.0290003	0.0322447	0.0768076	0.0631632
Grain length to width ratio	2.07 d	3.35 a	2.52 c	2.48 c	2.81 b	2.83 b	0.0639693	0.0867388	0.0827422	0.0924792	0.243627	0.23087	0.291518	0.339798	0.31083	0.448157	1.02985	1.29436	0.0309156	0.0258766	0.0327878	0.0373163	0.0866495	0.0814365
Biomass (g)	82.75 c	73.93 c	196.25 a	205.54 a	172.71 a	140.34 b	16.005	18.2459	23.0269	24.6164	69.6523	47.8894	61	70.5	95	79	287.1	234.1	0.19342	0.246801	0.117336	0.119766	0.40328	0.34124
Note：the lowercases in red color in the six columns of "Mean values" represent statistically different phenotypic distributions in each comparison by multiple t-test/ANOVA followed by Tucey HSD test.
