# Supplementary material for: Genomic mosaicism due to homoeologous exchange generates extensive phenotypic diversity in nascent allopolyploids
Source: Natl Sci Rev. 2020 Nov 7;8(5):nwaa277. doi: 10.1093/nsr/nwaa277 (PMC8288387; doi:10.1093/nsr/nwaa277)
Supplement: nwaa277_Supplemental_File [file nwaa277_supplemental_file.zip › Dataset_S3_31_chromosomal_segments.xlsx]

## Sheet: Dataset S3A
Dataset S3A. Summary of the 31 chromosomal segments with related information, including physical location and the number of cytonuclear molecular interactional genes within them.
Category	Segment ID	Chromosome	Segment strat	Segment end	Fragment size (kb)	Number of genes in each fragment	Number of cytonuclear molecular interactional genes in each fragment	Number of CCEC cytonuclear molecular interactional genes in each fragment	Number of CEC cytonuclear molecular interactional genes in each fragment	Number of plastid CCEC genes in each fragment	Number of plastid CEC genes in each fragment	Number of mitochondria CCEC genes in each fragment	Number of mitochondria CEC genes in each fragment	Number of genes with predicted functional difference between NPB and 93-11 allele
Group I	Seg. 1	1	190001	1220000	1030	168	3	0	3	0	2	0	1	3
	Seg. 2	1	40750001	41350000	600	99	4	2	2	1	2	1	0	4
	Seg. 3	2	2925001	3570000	645	112	2	1	1	0	0	1	1	2
	Seg. 4	3	13125001	13460000	335	50	3	0	3	0	1	0	2	1
	Seg. 5	3	13545001	13755000	210	32	1	0	1	0	1	0	0	0
	Seg. 6	3	33385001	33805000	420	72	2	0	2	0	1	0	1	2
	Seg. 7	6	25770001	30590000	4820	757	13	3	10	2	7	1	3	9
	Seg. 8	6	30755001	31220000	465	68	1	0	1	0	1	0	0	0
	Seg. 9	7	21990001	22300000	310	51	1	1	0	1	0	0	0	0
	Seg. 10	11	22060001	22445000	385	48	1	0	1	0	1	0	0	1
	Seg. 11	11	22650001	23210000	560	72	1	0	1	0	1	0	0	1
Total in Group I	-	-	-	-	9780	1529	32	7	25	4	17	3	8	23
Group II	Seg. 12	4	27095001	27375000	280	42	1	0	1	0	1	0	0	0
	Seg. 13	4	34730001	35485000	755	125	2	0	2	0	2	0	0	2
	Seg. 14	7	8465001	12040000	3575	517	4	1	3	0	3	1	0	3
	Seg. 15	7	12315001	13585000	1270	184	3	1	2	0	2	1	0	3
	Seg. 16	10	19630001	20280000	650	98	2	0	2	0	1	0	1	1
	Seg. 17	10	21970001	22840000	870	136	8	0	8	0	6	0	2	3
	Seg. 18	12	1895001	2955000	1060	171	1	1	0	0	0	1	0	1
	Seg. 19	12	4580001	5175000	595	85	1	0	1	0	1	0	0	0
	Seg. 20	12	5345001	5890000	545	80	1	1	0	1	0	0	0	1
	Seg. 21	12	18780001	20185000	1405	202	4	0	4	0	3	0	1	3
	Seg. 22	12	20645001	22060000	1415	194	5	0	5	0	5	0	0	3
	Seg. 23	12	22335001	23645000	1310	195	4	0	4	0	3	0	1	4
Total in Group II	-	-	-	-	13730	2029	36	4	32	1	27	3	5	24
Group III	Seg. 24	1	7315001	8210000	895	142	5	0	5	0	5	0	0	4
	Seg. 25	4	30030001	30860000	830	126	4	0	4	0	3	0	1	3
	Seg. 26	4	31470001	34730000	3260	660	15	2	13	1	11	1	2	11
	Seg. 27	8	21205001	25390000	4185	604	14	3	11	0	7	3	4	6
	Seg. 28	8	25475001	26035000	560	95	1	0	1	0	1	0	0	1
	Seg. 29	9	10810001	17540000	6730	984	17	2	15	2	9	0	6	14
	Seg. 30	9	18055001	22945000	4890	823	20	3	17	2	13	1	4	15
	Seg. 31	12	7665001	8260000	595	83	3	0	3	0	2	0	1	2
Total in Group III	-	-	-	-	21945	3517	79	10	69	5	51	5	18	56
Total in all three groups	-	-	-	-	45455	7075	147	21	126	10	95	11	31	103

## Sheet: Dataset S3B
Dataset S3B. Location and annotation information of each gene located in each of the 31 featured genomic segment.
Category	Seg ID	Chromosome	Segment strat	Segment end	MSU7.0 gene ID	Gene start MSU7.0	Gene end MSU7.0	MSU7.0 Gene annotation
Group I	Seg. 1	Chr1	190001	1220000	LOC_Os01g01369	186246	190846	3-beta-hydroxysteroid-Delta-isomerase putative expressed
		Chr1	190001	1220000	LOC_Os01g01380	191036	196287	expressed protein
		Chr1	190001	1220000	LOC_Os01g01390	197647	200803	expressed protein
		Chr1	190001	1220000	LOC_Os01g01400	201944	206743	expressed protein
		Chr1	190001	1220000	LOC_Os01g01410	205710	209606	TKL_IRAK_C-LEC.1TKL_IRAK_C-LEC has homology to C-type lectin receptors expressed
		Chr1	190001	1220000	LOC_Os01g01430	216126	217664	No apical meristem protein putative expressed
		Chr1	190001	1220000	LOC_Os01g01440	219011	220776	expressed protein
		Chr1	190001	1220000	LOC_Os01g01450	226897	229331	stress responsive protein putative expressed
		Chr1	190001	1220000	LOC_Os01g01460	232377	232688	retrotransposon protein putative Ty3-gypsy subclass
		Chr1	190001	1220000	LOC_Os01g01470	241641	243468	no apical meristem protein putative expressed
		Chr1	190001	1220000	LOC_Os01g01484	248706	256878	light-mediated development protein DET1 putative expressed
		Chr1	190001	1220000	LOC_Os01g01500	259607	259909	expressed protein
		Chr1	190001	1220000	LOC_Os01g01520	270145	275084	transferase family protein putative expressed
		Chr1	190001	1220000	LOC_Os01g01530	276285	277881	transposon protein putative CACTA En Spm sub-class
		Chr1	190001	1220000	LOC_Os01g01540	279982	280494	retrotransposon protein putative unclassified expressed
		Chr1	190001	1220000	LOC_Os01g01550	280846	283924	transposon protein putative CACTA En Spm sub-class expressed
		Chr1	190001	1220000	LOC_Os01g01560	284911	292118	transposon protein putative unclassified expressed
		Chr1	190001	1220000	LOC_Os01g01570	288372	292296	kinesin heavy chain putative expressed
		Chr1	190001	1220000	LOC_Os01g01580	292844	293535	expressed protein
		Chr1	190001	1220000	LOC_Os01g01590	293648	294536	hypothetical protein
		Chr1	190001	1220000	LOC_Os01g01600	303103	306800	ethylene-responsive protein related putative expressed
		Chr1	190001	1220000	LOC_Os01g01610	306869	308842	IscA-like iron-sulfur assembly protein mitochondrial precursor putative expressed
		Chr1	190001	1220000	LOC_Os01g01640	319713	322248	Rer1 protein putative expressed
		Chr1	190001	1220000	LOC_Os01g01650	322556	323948	isoflavone reductase homolog IRL putative expressed
		Chr1	190001	1220000	LOC_Os01g01670	330238	332345	expressed protein
		Chr1	190001	1220000	LOC_Os01g01680	332667	333689	expressed protein
		Chr1	190001	1220000	LOC_Os01g01700	371831	374470	anaphase-promoting complex subunit 11 putative expressed
		Chr1	190001	1220000	LOC_Os01g01720	383047	386701	pex14 putative expressed
		Chr1	190001	1220000	LOC_Os01g01730	390051	390623	serine arginine repetitive matrix protein 2 putative expressed
		Chr1	190001	1220000	LOC_Os01g01760	403692	404402	expressed protein
		Chr1	190001	1220000	LOC_Os01g01770	409700	410818	ZOS1-01C2H2 zinc finger protein expressed
		Chr1	190001	1220000	LOC_Os01g01780	412579	415830	exostosin family protein putative expressed
		Chr1	190001	1220000	LOC_Os01g01790	416241	420497	expressed protein
		Chr1	190001	1220000	LOC_Os01g01810	432435	432752	expressed protein
		Chr1	190001	1220000	LOC_Os01g01850	466280	472435	transposon protein putative unclassified expressed
		Chr1	190001	1220000	LOC_Os01g01870	478325	481166	helix-loop-helix DNA-binding domain containing protein expressed
		Chr1	190001	1220000	LOC_Os01g01880	482332	482956	expressed protein
		Chr1	190001	1220000	LOC_Os01g01890	483885	486492	expressed protein
		Chr1	190001	1220000	LOC_Os01g01910	496066	497368	expressed protein
		Chr1	190001	1220000	LOC_Os01g01920	498454	506264	HD domain containing protein 2 putative expressed
		Chr1	190001	1220000	LOC_Os01g01930	509387	510112	expressed protein
		Chr1	190001	1220000	LOC_Os01g01940	510752	512159	expressed protein
		Chr1	190001	1220000	LOC_Os01g01950	512840	513502	expressed protein
		Chr1	190001	1220000	LOC_Os01g01960	513890	522448	transcriptional repressor putative expressed
		Chr1	190001	1220000	LOC_Os01g01970	524579	528002	expressed protein
		Chr1	190001	1220000	LOC_Os01g01980	529367	530008	expressed protein
		Chr1	190001	1220000	LOC_Os01g01990	533786	534139	expressed protein
		Chr1	190001	1220000	LOC_Os01g02010	542987	544510	expressed protein
		Chr1	190001	1220000	LOC_Os01g02020	549108	553287	acetyl-CoA acetyltransferase cytosolic putative expressed
		Chr1	190001	1220000	LOC_Os01g02050	562056	572138	phosphoenolpyruvate carboxylase putative expressed
		Chr1	190001	1220000	LOC_Os01g02060	576443	579569	TOO MANY MOUTHS precursor putative expressed
		Chr1	190001	1220000	LOC_Os01g02070	585963	586445	invertase pectin methylesterase inhibitor family protein putative expressed
		Chr1	190001	1220000	LOC_Os01g02080	586414	587780	peptidyl-prolyl cis-trans isomerase putative expressed
		Chr1	190001	1220000	LOC_Os01g02100	598290	601472	transposon protein putative unclassified expressed
		Chr1	190001	1220000	LOC_Os01g02110	603643	605643	helix-loop-helix DNA-binding domain containing protein expressed
		Chr1	190001	1220000	LOC_Os01g02120	612564	615650	osMFT2 MFT-Like2 homologous to Mother of FT and TFL1 gene 3B contains Pfam profile PF01161 3A Phosphatidylethanolamine-binding protein expressed
		Chr1	190001	1220000	LOC_Os01g02130	620572	621516	expressed protein
		Chr1	190001	1220000	LOC_Os01g02139	624087	624613	expressed protein
		Chr1	190001	1220000	LOC_Os01g02150	625976	627024	sulfated surface glycoprotein 185 precursor putative expressed
		Chr1	190001	1220000	LOC_Os01g02160	632093	632913	hydroxyproline-rich glycoprotein family protein putative expressed
		Chr1	190001	1220000	LOC_Os01g02180	640588	644269	expressed protein
		Chr1	190001	1220000	LOC_Os01g02190	645574	646723	aquaporin protein putative expressed
		Chr1	190001	1220000	LOC_Os01g02200	648128	651881	armadillo beta-catenin repeat family protein putative expressed
		Chr1	190001	1220000	LOC_Os01g02210	662283	664572	retrotransposon protein putative Ty3-gypsy subclass
		Chr1	190001	1220000	LOC_Os01g02220	664777	667554	retrotransposon protein putative Ty3-gypsy subclass expressed
		Chr1	190001	1220000	LOC_Os01g02230	668047	670976	retrotransposon protein putative Ty3-gypsy subclass expressed
		Chr1	190001	1220000	LOC_Os01g02240	678778	684594	transposon protein putative unclassified expressed
		Chr1	190001	1220000	LOC_Os01g02250	689792	694013	RGA-1 putative expressed
		Chr1	190001	1220000	LOC_Os01g02260	694716	696113	retrotransposon protein putative Ty3-gypsy subclass expressed
		Chr1	190001	1220000	LOC_Os01g02280	707340	714322	Leucine Rich Repeat family protein expressed
		Chr1	190001	1220000	LOC_Os01g02300	723693	726321	receptor kinase ORK10 putative expressed
		Chr1	190001	1220000	LOC_Os01g02310	728977	730930	expressed protein
		Chr1	190001	1220000	LOC_Os01g02334	738281	741794	expressed protein
		Chr1	190001	1220000	LOC_Os01g02350	742272	745156	receptor-like kinase ARK1AS putative expressed
		Chr1	190001	1220000	LOC_Os01g02360	745452	748945	resistance-related receptor-like kinase putative expressed
		Chr1	190001	1220000	LOC_Os01g02380	756894	762050	retrotransposon protein putative Ty3-gypsy subclass expressed
		Chr1	190001	1220000	LOC_Os01g02390	767169	769681	protein kinase domain containing protein expressed
		Chr1	190001	1220000	LOC_Os01g02400	770332	773851	protein kinase domain containing protein expressed
		Chr1	190001	1220000	LOC_Os01g02410	774727	779237	protein kinase domain containing protein expressed
		Chr1	190001	1220000	LOC_Os01g02420	781442	784424	protein kinase domain containing protein expressed
		Chr1	190001	1220000	LOC_Os01g02440	789967	792411	Ser Thr receptor-like kinase putative expressed
		Chr1	190001	1220000	LOC_Os01g02450	793088	793985	retrotransposon protein putative unclassified expressed
		Chr1	190001	1220000	LOC_Os01g02460	794499	795413	receptor kinase LRK10 putative expressed
		Chr1	190001	1220000	LOC_Os01g02470	796842	797533	expressed protein
		Chr1	190001	1220000	LOC_Os01g02480	800898	801654	retrotransposon protein putative unclassified
		Chr1	190001	1220000	LOC_Os01g02490	804084	806932	expressed protein
		Chr1	190001	1220000	LOC_Os01g02500	807850	809721	glutamyl-tRNA amidotransferase putative expressed
		Chr1	190001	1220000	LOC_Os01g02510	817542	818335	retrotransposon protein putative unclassified expressed
		Chr1	190001	1220000	LOC_Os01g02520	821344	824007	retrotransposon protein putative unclassified expressed
		Chr1	190001	1220000	LOC_Os01g02530	824624	830778	retrotransposon protein putative unclassified expressed
		Chr1	190001	1220000	LOC_Os01g02550	839809	842757	protein kinase domain containing protein expressed
		Chr1	190001	1220000	LOC_Os01g02560	843530	847454	Ser Thr receptor-like kinase putative expressed
		Chr1	190001	1220000	LOC_Os01g02570	852249	854568	protein kinase domain containing protein expressed
		Chr1	190001	1220000	LOC_Os01g02580	857957	860583	protein kinase domain containing protein expressed
		Chr1	190001	1220000	LOC_Os01g02590	862579	865253	receptor-like kinase putative expressed
		Chr1	190001	1220000	LOC_Os01g02610	870318	874817	protein kinase domain containing protein expressed
		Chr1	190001	1220000	LOC_Os01g02650	892095	898250	retrotransposon protein putative unclassified expressed
		Chr1	190001	1220000	LOC_Os01g02670	904341	910142	retrotransposon protein putative Ty1-copia subclass expressed
		Chr1	190001	1220000	LOC_Os01g02680	911735	914246	protein kinase domain containing protein expressed
		Chr1	190001	1220000	LOC_Os01g02700	920992	923630	protein kinase domain containing protein expressed
		Chr1	190001	1220000	LOC_Os01g02710	924451	925175	LRk-type protein putative expressed
		Chr1	190001	1220000	LOC_Os01g02730	935574	938367	TAK14 putative expressed
		Chr1	190001	1220000	LOC_Os01g02750	954075	956817	protein kinase domain containing protein expressed
		Chr1	190001	1220000	LOC_Os01g02760	957907	960626	receptor-like kinase putative expressed
		Chr1	190001	1220000	LOC_Os01g02770	961681	965151	resistance-related receptor-like kinase putative expressed
		Chr1	190001	1220000	LOC_Os01g02780	969308	973327	TAK33 putative expressed
		Chr1	190001	1220000	LOC_Os01g02790	976766	980431	protein kinase domain containing protein expressed
		Chr1	190001	1220000	LOC_Os01g02800	984301	986760	receptor-like kinase ARK1AS putative expressed
		Chr1	190001	1220000	LOC_Os01g02810	987591	990647	resistance-related receptor-like kinase putative expressed
		Chr1	190001	1220000	LOC_Os01g02830	994710	997262	receptor-like kinase ARK1AS putative expressed
		Chr1	190001	1220000	LOC_Os01g02850	1001292	1001770	expressed protein
		Chr1	190001	1220000	LOC_Os01g02860	1002459	1007068	expressed protein
		Chr1	190001	1220000	LOC_Os01g02870	1010259	1012410	auxin-induced protein 5NG4 putative expressed
		Chr1	190001	1220000	LOC_Os01g02880	1016065	1019545	fructose-bisphospate aldolase isozyme putative expressed
		Chr1	190001	1220000	LOC_Os01g02884	1024184	1030112	ATP-dependent RNA helicase DHX36 putative expressed
		Chr1	190001	1220000	LOC_Os01g02900	1057137	1059856	glycosyltransferase putative expressed
		Chr1	190001	1220000	LOC_Os01g02910	1066448	1069826	glycosyltransferase putative expressed
		Chr1	190001	1220000	LOC_Os01g02920	1071962	1075030	glycosyltransferase protein putative expressed
		Chr1	190001	1220000	LOC_Os01g02940	1089743	1093528	glycosyltransferase protein putative expressed
		Chr1	190001	1220000	LOC_Os01g02960	1103782	1106890	expressed protein
		Chr1	190001	1220000	LOC_Os01g02970	1112433	1113333	retrotransposon protein putative unclassified expressed
		Chr1	190001	1220000	LOC_Os01g02980	1120319	1126749	expressed protein
		Chr1	190001	1220000	LOC_Os01g02990	1137241	1137624	expressed protein
		Chr1	190001	1220000	LOC_Os01g03010	1143557	1144497	expressed protein
		Chr1	190001	1220000	LOC_Os01g03030	1155213	1158601	alanyl-tRNA synthetase putative expressed
		Chr1	190001	1220000	LOC_Os01g03050	1165737	1168415	fruit protein PKIWI502 putative expressed
		Chr1	190001	1220000	LOC_Os01g03060	1168647	1171130	splicing factor putative expressed
		Chr1	190001	1220000	LOC_Os01g03070	1171809	1179372	transposon protein putative unclassified expressed
		Chr1	190001	1220000	LOC_Os01g03080	1181158	1182158	expressed protein
		Chr1	190001	1220000	LOC_Os01g03090	1183394	1186707	methyltransferase putative expressed
		Chr1	190001	1220000	LOC_Os01g03100	1186260	1191013	protein binding protein putative expressed
		Chr1	190001	1220000	LOC_Os01g03110	1198687	1203506	expressed protein
		Chr1	190001	1220000	LOC_Os01g03130	1217006	1218122	expressed protein
		Chr1	190001	1220000	LOC_Os01g01420	209771	214229	expressed protein
		Chr1	190001	1220000	LOC_Os01g01620	309459	313170	kinase pfkB family putative expressed
		Chr1	190001	1220000	LOC_Os01g01660	327128	328451	isoflavone reductase putative expressed
		Chr1	190001	1220000	LOC_Os01g01689	335809	371191	phosphatidylinositol 3- and 4-kinase family protein expressed
		Chr1	190001	1220000	LOC_Os01g01710	374728	380716	1-deoxy-D-xylulose 5-phosphate reductoisomerase chloroplast precursor putative expressed
		Chr1	190001	1220000	LOC_Os01g01800	422462	431692	expressed protein
		Chr1	190001	1220000	LOC_Os01g01830	437613	449137	OsPOP1Putative Prolyl Oligopeptidase homologue expressed
		Chr1	190001	1220000	LOC_Os01g01840	455512	460716	helix-loop-helix DNA-binding domain containing protein expressed
		Chr1	190001	1220000	LOC_Os01g01860	473074	476310	transposon protein putative unclassified
		Chr1	190001	1220000	LOC_Os01g01900	488085	492952	retrotransposon protein putative unclassified expressed
		Chr1	190001	1220000	LOC_Os01g01925	507270	509225	expressed protein
		Chr1	190001	1220000	LOC_Os01g02000	537710	543355	phosphate transporter 1 putative expressed
		Chr1	190001	1220000	LOC_Os01g02040	554022	558015	retrotransposon protein putative unclassified expressed
		Chr1	190001	1220000	LOC_Os01g02090	588863	593759	expressed protein
		Chr1	190001	1220000	LOC_Os01g02170	634011	639309	expressed protein
		Chr1	190001	1220000	LOC_Os01g02270	700533	705670	expressed protein
		Chr1	190001	1220000	LOC_Os01g02290	720629	723317	Ser Thr receptor-like kinase putative expressed
		Chr1	190001	1220000	LOC_Os01g02320	731149	738020	protein kinase domain containing protein expressed
		Chr1	190001	1220000	LOC_Os01g02370	752080	754992	receptor-like kinase ARK1AS putative expressed
		Chr1	190001	1220000	LOC_Os01g02540	834939	839111	retrotransposon protein putative unclassified expressed
		Chr1	190001	1220000	LOC_Os01g02600	865966	869063	Ser Thr receptor-like kinase putative expressed
		Chr1	190001	1220000	LOC_Os01g02629	884161	887787	retrotransposon protein putative unclassified expressed
		Chr1	190001	1220000	LOC_Os01g02660	898866	902158	retrotransposon protein putative unclassified
		Chr1	190001	1220000	LOC_Os01g02720	929883	934914	elongation factor Tu putative expressed
		Chr1	190001	1220000	LOC_Os01g02740	940005	952451	retrotransposon protein putative unclassified expressed
		Chr1	190001	1220000	LOC_Os01g02840	997963	1000997	resistance-related receptor-like kinase putative expressed
		Chr1	190001	1220000	LOC_Os01g02930	1078511	1081702	glycosyltransferase protein putative expressed
		Chr1	190001	1220000	LOC_Os01g02950	1097580	1098942	expressed protein
		Chr1	190001	1220000	LOC_Os01g03020	1145829	1155094	tRNA synthetase class I putative expressed
		Chr1	190001	1220000	LOC_Os01g03040	1160152	1164635	expressed protein
		Chr1	190001	1220000	LOC_Os01g01510	261504	268471	sas10 Utp3 family protein expressed
		Chr1	190001	1220000	LOC_Os01g01740	392081	396651	protein kinase domain containing protein expressed
		Chr1	190001	1220000	LOC_Os01g02430	786171	788619	TAK14 putative expressed
		Chr1	190001	1220000	LOC_Os01g02690	915639	919674	resistance-related receptor-like kinase putative expressed
		Chr1	190001	1220000	LOC_Os01g02890	1046604	1053166	phosphatidylserine synthase putative expressed
	Seg. 2	Chr1	40750001	41350000	LOC_Os01g70350	40755754	40756885	expressed protein
		Chr1	40750001	41350000	LOC_Os01g70370	40766918	40771614	serine palmitoyltransferase 2 putative expressed
		Chr1	40750001	41350000	LOC_Os01g70380	40774498	40778604	serine palmitoyltransferase 2 putative expressed
		Chr1	40750001	41350000	LOC_Os01g70390	40780344	40784885	expressed protein
		Chr1	40750001	41350000	LOC_Os01g70400	40785124	40787220	expressed protein
		Chr1	40750001	41350000	LOC_Os01g70410	40786166	40790612	protein kinase putative expressed
		Chr1	40750001	41350000	LOC_Os01g70440	40797873	40798525	LEML1Anther-specific LEM1 family protein precursor expressed
		Chr1	40750001	41350000	LOC_Os01g70450	40802646	40804651	expressed protein
		Chr1	40750001	41350000	LOC_Os01g70460	40807102	40809380	expressed protein
		Chr1	40750001	41350000	LOC_Os01g70480	40822280	40823822	expressed protein
		Chr1	40750001	41350000	LOC_Os01g70500	40833544	40834861	expressed protein
		Chr1	40750001	41350000	LOC_Os01g70525	40849226	40850197	tropinone reductase putative expressed
		Chr1	40750001	41350000	LOC_Os01g70540	40852003	40857816	retrotransposon protein putative unclassified expressed
		Chr1	40750001	41350000	LOC_Os01g70560	40862786	40864400	expressed protein
		Chr1	40750001	41350000	LOC_Os01g70570	40864908	40868356	acyltransferase putative expressed
		Chr1	40750001	41350000	LOC_Os01g70580	40868708	40871884	thiamin pyrophosphokinase 1 putative expressed
		Chr1	40750001	41350000	LOC_Os01g70590	40875375	40876289	DUF567 domain containing protein putative expressed
		Chr1	40750001	41350000	LOC_Os01g70610	40881782	40882099	conserved hypothetical protein
		Chr1	40750001	41350000	LOC_Os01g70620	40883179	40883403	hypothetical protein
		Chr1	40750001	41350000	LOC_Os01g70630	40884566	40891459	retrotransposon protein putative unclassified expressed
		Chr1	40750001	41350000	LOC_Os01g70640	40897653	40898496	expressed protein
		Chr1	40750001	41350000	LOC_Os01g70650	40899421	40899846	subtilisin N-terminal Region family protein expressed
		Chr1	40750001	41350000	LOC_Os01g70660	40902493	40907438	potassium transporter putative expressed
		Chr1	40750001	41350000	LOC_Os01g70670	40915335	40920785	BTBM1Bric-a-Brac Tramtrack Broad Complex BTB domain with Meprin and TRAF Homology MATH domain expressed
		Chr1	40750001	41350000	LOC_Os01g70680	40921899	40922318	DEF1Defensin and Defensin-like DEFL family expressed
		Chr1	40750001	41350000	LOC_Os01g70690	40923718	40924053	RALFL1Rapid ALkalinization Factor RALF family protein precursor putative expressed
		Chr1	40750001	41350000	LOC_Os01g70710	40930472	40932733	heavy metal-associated domain containing protein expressed
		Chr1	40750001	41350000	LOC_Os01g70720	40937817	40941018	expressed protein
		Chr1	40750001	41350000	LOC_Os01g70730	40942204	40943109	flowering promoting factor-like 1 putative expressed
		Chr1	40750001	41350000	LOC_Os01g70740	40947071	40949593	expressed protein
		Chr1	40750001	41350000	LOC_Os01g70750	40952866	40955739	retrotransposon protein putative Ty3-gypsy subclass expressed
		Chr1	40750001	41350000	LOC_Os01g70760	40956355	40959662	retrotransposon protein putative Ty3-gypsy subclass expressed
		Chr1	40750001	41350000	LOC_Os01g70770	40962401	40964248	glutathione S-transferase putative expressed
		Chr1	40750001	41350000	LOC_Os01g70780	40966659	40971092	WD40-like domain containing protein putative expressed
		Chr1	40750001	41350000	LOC_Os01g70790	40973255	40974782	SRC2 protein putative expressed
		Chr1	40750001	41350000	LOC_Os01g70800	40978433	40983586	mitochondrial carrier protein putative expressed
		Chr1	40750001	41350000	LOC_Os01g70820	40994303	40997132	lumenal PsbP putative expressed
		Chr1	40750001	41350000	LOC_Os01g70830	40999828	41000884	esterase PIR7A putative expressed
		Chr1	40750001	41350000	LOC_Os01g70840	41002434	41004063	esterase putative expressed
		Chr1	40750001	41350000	LOC_Os01g70850	41004288	41006137	esterase putative expressed
		Chr1	40750001	41350000	LOC_Os01g70870	41011306	41015063	ZOS1-23C2H2 zinc finger protein expressed
		Chr1	40750001	41350000	LOC_Os01g70880	41021478	41021912	histone-like transcription factor and archaeal histone putative expressed
		Chr1	40750001	41350000	LOC_Os01g70890	41028601	41030025	histone-like transcription factor and archaeal histone putative expressed
		Chr1	40750001	41350000	LOC_Os01g70900	41031775	41034948	retrotransposon protein putative unclassified
		Chr1	40750001	41350000	LOC_Os01g70920	41052348	41056649	cullin-1 putative expressed
		Chr1	40750001	41350000	LOC_Os01g70940	41061091	41067527	potassium transporter putative expressed
		Chr1	40750001	41350000	LOC_Os01g70950	41066583	41070764	spermatogenesis-associated protein precursor putative expressed
		Chr1	40750001	41350000	LOC_Os01g70970	41079469	41082009	protein kinase putative expressed
		Chr1	40750001	41350000	LOC_Os01g70980	41085901	41088168	expressed protein
		Chr1	40750001	41350000	LOC_Os01g70990	41090303	41090680	OsGrx_C6glutaredoxin subgroup III expressed
		Chr1	40750001	41350000	LOC_Os01g71000	41095905	41100367	protein kinase APK1B chloroplast precursor putative expressed
		Chr1	40750001	41350000	LOC_Os01g71010	41100496	41105056	lipase precursor putative expressed
		Chr1	40750001	41350000	LOC_Os01g71020	41106628	41106936	expressed protein
		Chr1	40750001	41350000	LOC_Os01g71040	41112004	41114858	expressed protein
		Chr1	40750001	41350000	LOC_Os01g71050	41116985	41122312	MSP domain containing protein putative expressed
		Chr1	40750001	41350000	LOC_Os01g71060	41126094	41127677	xylanase inhibitor putative expressed
		Chr1	40750001	41350000	LOC_Os01g71070	41133500	41134983	xylanase inhibitor putative expressed
		Chr1	40750001	41350000	LOC_Os01g71090	41141674	41143464	xylanase inhibitor putative expressed
		Chr1	40750001	41350000	LOC_Os01g71094	41145301	41146730	basic 7S globulin 2 precursor putative expressed
		Chr1	40750001	41350000	LOC_Os01g71100	41149955	41154678	expressed protein
		Chr1	40750001	41350000	LOC_Os01g71114	41159307	41163822	disease resistance protein RGA4 putative expressed
		Chr1	40750001	41350000	LOC_Os01g71130	41166235	41167904	xylanase inhibitor 725OS putative expressed
		Chr1	40750001	41350000	LOC_Os01g71140	41169527	41171082	xylanase inhibitor putative expressed
		Chr1	40750001	41350000	LOC_Os01g71150	41172394	41172954	expressed protein
		Chr1	40750001	41350000	LOC_Os01g71160	41176391	41177823	xylanase inhibitor putative expressed
		Chr1	40750001	41350000	LOC_Os01g71170	41179433	41180367	classical arabinogalactan protein 26 precursor putative expressed
		Chr1	40750001	41350000	LOC_Os01g71180	41183800	41186550	pentatricopeptide repeat protein PPR1106-17 putative expressed
		Chr1	40750001	41350000	LOC_Os01g71190	41186974	41188839	photosystem II reaction center PSB28 protein chloroplast precursor putative expressed
		Chr1	40750001	41350000	LOC_Os01g71200	41193350	41198976	RNA recognition motif containing protein putative expressed
		Chr1	40750001	41350000	LOC_Os01g71210	41201472	41202302	expressed protein
		Chr1	40750001	41350000	LOC_Os01g71230	41214311	41217069	nascent polypeptide-associated complex subunit alpha-like protein 3 putative expressed
		Chr1	40750001	41350000	LOC_Os01g71250	41226701	41229806	expressed protein
		Chr1	40750001	41350000	LOC_Os01g71256	41230854	41235660	expressed protein
		Chr1	40750001	41350000	LOC_Os01g71270	41242467	41243837	eukaryotic peptide chain release factor subunit 1-1 putative expressed
		Chr1	40750001	41350000	LOC_Os01g71280	41245570	41249927	glycerol-3-phosphate dehydrogenase putative expressed
		Chr1	40750001	41350000	LOC_Os01g71310	41300203	41303044	cytokinin dehydrogenase precursor putative expressed
		Chr1	40750001	41350000	LOC_Os01g71320	41305317	41314527	hexokinase putative expressed
		Chr1	40750001	41350000	LOC_Os01g71330	41343327	41344284	expressed protein
		Chr1	40750001	41350000	LOC_Os01g71340	41346574	41348411	glycosyl hydrolases family 17 putative expressed
		Chr1	40750001	41350000	LOC_Os01g71350	41349731	41351148	glycosyl hydrolases family 17 putative expressed
		Chr1	40750001	41350000	LOC_Os01g70340	40744003	40750822	expressed protein
		Chr1	40750001	41350000	LOC_Os01g70430	40794124	40796977	oxidoreductase short chain dehydrogenase reductase family domain containing protein expressed
		Chr1	40750001	41350000	LOC_Os01g70470	40812543	40814133	expressed protein
		Chr1	40750001	41350000	LOC_Os01g70490	40825681	40830301	potassium transporter putative expressed
		Chr1	40750001	41350000	LOC_Os01g70520	40842242	40848348	Os1bglu5beta-glucosidase homologue similar to G. max isohydroxyurate hydrolase expressed
		Chr1	40750001	41350000	LOC_Os01g70550	40858427	40861921	heparan-alpha-glucosaminide N-acetyltransferase putative expressed
		Chr1	40750001	41350000	LOC_Os01g70600	40877137	40881181	DUF567 domain containing protein putative expressed
		Chr1	40750001	41350000	LOC_Os01g70700	40926204	40929357	expressed protein
		Chr1	40750001	41350000	LOC_Os01g70810	40984436	40992970	homeobox domain containing protein expressed
		Chr1	40750001	41350000	LOC_Os01g70860	41007321	41009242	esterase putative expressed
		Chr1	40750001	41350000	LOC_Os01g70930	41057016	41058872	leucoanthocyanidin dioxygenase putative expressed
		Chr1	40750001	41350000	LOC_Os01g70960	41074429	41079312	cytochrome c1-1 heme protein mitochondrial precursor putative expressed
		Chr1	40750001	41350000	LOC_Os01g71080	41139174	41140671	xylanase inhibitor putative expressed
		Chr1	40750001	41350000	LOC_Os01g71220	41203847	41208712	zinc finger protein putative expressed
		Chr1	40750001	41350000	LOC_Os01g71240	41220037	41227811	calcium-transporting ATPase plasma membrane-type putative expressed
		Chr1	40750001	41350000	LOC_Os01g71262	41236330	41238799	expressed protein
		Chr1	40750001	41350000	LOC_Os01g71300	41251226	41272319	S-formylglutathione hydrolase putative expressed
		Chr1	40750001	41350000	LOC_Os01g70360	40759332	40763911	serine palmitoyltransferase 2 putative expressed
		Chr1	40750001	41350000	LOC_Os01g71106	41155813	41160726	NBS-LRR disease resistance protein putative expressed
	Seg. 3	Chr2	2925001	3570000	LOC_Os02g05890	2922354	2925073	EMB1303 putative expressed
		Chr2	2925001	3570000	LOC_Os02g05900	2928922	2932227	ternary complex factor MIP1 putative expressed
		Chr2	2925001	3570000	LOC_Os02g05910	2933894	2937379	phytosulfokine receptor precursor putative expressed
		Chr2	2925001	3570000	LOC_Os02g05920	2938046	2941648	phytosulfokine receptor precursor putative expressed
		Chr2	2925001	3570000	LOC_Os02g05940	2952131	2955766	phytosulfokine receptor precursor putative expressed
		Chr2	2925001	3570000	LOC_Os02g05950	2958769	2962177	phytosulfokine receptor precursor putative expressed
		Chr2	2925001	3570000	LOC_Os02g05970	2971987	2975382	phytosulfokine receptor precursor putative expressed
		Chr2	2925001	3570000	LOC_Os02g05990	2988831	2991657	transposon protein putative unclassified
		Chr2	2925001	3570000	LOC_Os02g06000	2992173	2994784	transposon protein putative unclassified expressed
		Chr2	2925001	3570000	LOC_Os02g06030	3005602	3007978	phytosulfokine receptor precursor putative expressed
		Chr2	2925001	3570000	LOC_Os02g06040	3010776	3013999	retrotransposon protein putative unclassified expressed
		Chr2	2925001	3570000	LOC_Os02g06060	3027551	3027805	hypothetical protein
		Chr2	2925001	3570000	LOC_Os02g06080	3034039	3036378	expressed protein
		Chr2	2925001	3570000	LOC_Os02g06090	3037225	3040483	phytosulfokine receptor precursor putative expressed
		Chr2	2925001	3570000	LOC_Os02g06100	3040889	3041682	expressed protein
		Chr2	2925001	3570000	LOC_Os02g06120	3048521	3055299	Leucine Rich Repeat family protein expressed
		Chr2	2925001	3570000	LOC_Os02g06140	3065797	3070822	retrotransposon protein putative unclassified expressed
		Chr2	2925001	3570000	LOC_Os02g06150	3071798	3073434	brassinosteroid LRR receptor kinase precursor putative expressed
		Chr2	2925001	3570000	LOC_Os02g06160	3076495	3078826	cysteine-rich receptor-like protein kinase 16 precursor putative expressed
		Chr2	2925001	3570000	LOC_Os02g06170	3080518	3082869	expressed protein
		Chr2	2925001	3570000	LOC_Os02g06180	3084915	3087074	phytosulfokine receptor precursor putative expressed
		Chr2	2925001	3570000	LOC_Os02g06190	3092570	3095184	phytosulfokine receptor precursor putative expressed
		Chr2	2925001	3570000	LOC_Os02g06200	3097247	3099379	phytosulfokine receptor precursor putative expressed
		Chr2	2925001	3570000	LOC_Os02g06205	3102631	3105507	phytosulfokine receptor precursor putative expressed
		Chr2	2925001	3570000	LOC_Os02g06210	3102631	3111446	phytosulfokine receptor precursor putative expressed
		Chr2	2925001	3570000	LOC_Os02g06215	3110121	3111446	RNA-directed DNA polymerase putative expressed
		Chr2	2925001	3570000	LOC_Os02g06220	3113445	3114239	receptor protein kinase-like protein At4g342 precursor putative expressed
		Chr2	2925001	3570000	LOC_Os02g06230	3114378	3118799	retrotransposon protein putative unclassified expressed
		Chr2	2925001	3570000	LOC_Os02g06240	3119603	3120819	phytosulfokine receptor precursor putative expressed
		Chr2	2925001	3570000	LOC_Os02g06250	3124211	3126662	phytosulfokine receptor precursor putative expressed
		Chr2	2925001	3570000	LOC_Os02g06260	3126962	3129256	phytosulfokine receptor precursor putative expressed
		Chr2	2925001	3570000	LOC_Os02g06270	3132775	3134985	phytosulfokine receptor precursor putative expressed
		Chr2	2925001	3570000	LOC_Os02g06280	3136183	3137965	receptor-like protein kinase 2 precursor putative expressed
		Chr2	2925001	3570000	LOC_Os02g06290	3141992	3144660	rhodanese-like domain containing protein putative expressed
		Chr2	2925001	3570000	LOC_Os02g06310	3154194	3157442	expressed protein
		Chr2	2925001	3570000	LOC_Os02g06320	3158639	3160602	RNA recognition motif 2 domain containing protein expressed
		Chr2	2925001	3570000	LOC_Os02g06330	3164423	3165034	AP2 domain containing protein expressed
		Chr2	2925001	3570000	LOC_Os02g06340	3166574	3170816	EH domain-containing protein 1 putative expressed
		Chr2	2925001	3570000	LOC_Os02g06350	3171934	3174991	expressed protein
		Chr2	2925001	3570000	LOC_Os02g06360	3179477	3182791	uncharacterized protein CPn_0526 CP_0226 CPj0526 CpB0547 putative expressed
		Chr2	2925001	3570000	LOC_Os02g06370	3182868	3187038	whirly transcription factor domain containing protein expressed
		Chr2	2925001	3570000	LOC_Os02g06380	3187941	3190190	plant-specific domain TIGR01627 family protein expressed
		Chr2	2925001	3570000	LOC_Os02g06390	3191314	3194143	expressed protein
		Chr2	2925001	3570000	LOC_Os02g06400	3197141	3203168	growth regulator related protein putative expressed
		Chr2	2925001	3570000	LOC_Os02g06410	3204086	3206334	CBS domain containing membrane protein putative expressed
		Chr2	2925001	3570000	LOC_Os02g06420	3207499	3208308	expressed protein
		Chr2	2925001	3570000	LOC_Os02g06430	3212392	3216645	DUF292 domain containing protein expressed
		Chr2	2925001	3570000	LOC_Os02g06440	3216942	3217811	expressed protein
		Chr2	2925001	3570000	LOC_Os02g06450	3219171	3219518	coiled-coil domain-containing protein 72 putative expressed
		Chr2	2925001	3570000	LOC_Os02g06460	3220491	3225191	expressed protein
		Chr2	2925001	3570000	LOC_Os02g06490	3234309	3237983	vacuolar protein sorting-associated protein 4 putative expressed
		Chr2	2925001	3570000	LOC_Os02g06510	3251641	3252395	myosin heavy chain putative expressed
		Chr2	2925001	3570000	LOC_Os02g06520	3254925	3256939	OsFBLD1F-box LRR and FBD domain containing protein expressed
		Chr2	2925001	3570000	LOC_Os02g06530	3263668	3265606	armadillo beta-catenin repeat family protein putative expressed
		Chr2	2925001	3570000	LOC_Os02g06540	3266011	3268767	transporter family protein putative expressed
		Chr2	2925001	3570000	LOC_Os02g06550	3270603	3271307	retrotransposon putative centromere-specific
		Chr2	2925001	3570000	LOC_Os02g06560	3279687	3279953	wound induced protein putative expressed
		Chr2	2925001	3570000	LOC_Os02g06570	3283212	3286408	CAMK_KIN1 SNF1 Nim1_like.13CAMK includes calcium calmodulin depedent protein kinases expressed
		Chr2	2925001	3570000	LOC_Os02g06584	3297210	3304412	zinc finger C-x8-C-x5-C-x3-H type family protein expressed
		Chr2	2925001	3570000	LOC_Os02g06588	3311245	3313330	ATP binding protein putative expressed
		Chr2	2925001	3570000	LOC_Os02g06592	3313827	3318385	SNF2 family N-terminal domain containing protein expressed
		Chr2	2925001	3570000	LOC_Os02g06605	3327798	3328578	expressed protein
		Chr2	2925001	3570000	LOC_Os02g06610	3328664	3330206	expressed protein
		Chr2	2925001	3570000	LOC_Os02g06630	3335547	3339094	peroxidase precursor putative expressed
		Chr2	2925001	3570000	LOC_Os02g06650	3344763	3347430	COX VIIa putative expressed
		Chr2	2925001	3570000	LOC_Os02g06660	3351127	3352610	P21-Rho-binding domain containing protein putative expressed
		Chr2	2925001	3570000	LOC_Os02g06670	3353564	3354822	retrotransposon protein putative unclassified expressed
		Chr2	2925001	3570000	LOC_Os02g06690	3356970	3358282	plastocyanin-like domain containing protein putative expressed
		Chr2	2925001	3570000	LOC_Os02g06700	3358903	3360720	ribosomal protein putative expressed
		Chr2	2925001	3570000	LOC_Os02g06720	3362047	3369519	WD domain containing protein putative expressed
		Chr2	2925001	3570000	LOC_Os02g06725	3378928	3386412	expressed protein
		Chr2	2925001	3570000	LOC_Os02g06730	3386882	3387277	expressed protein
		Chr2	2925001	3570000	LOC_Os02g06740	3392273	3397702	retrotransposon protein putative Ty1-copia subclass expressed
		Chr2	2925001	3570000	LOC_Os02g06750	3403549	3406484	retrotransposon protein putative unclassified expressed
		Chr2	2925001	3570000	LOC_Os02g06754	3408024	3409076	expressed protein
		Chr2	2925001	3570000	LOC_Os02g06760	3411220	3415305	expressed protein
		Chr2	2925001	3570000	LOC_Os02g06770	3415481	3418462	expressed protein
		Chr2	2925001	3570000	LOC_Os02g06779	3420172	3423446	expressed protein
		Chr2	2925001	3570000	LOC_Os02g06790	3428547	3431075	expressed protein
		Chr2	2925001	3570000	LOC_Os02g06810	3434315	3438492	retrotransposon protein putative unclassified expressed
		Chr2	2925001	3570000	LOC_Os02g06830	3441719	3451214	expressed protein
		Chr2	2925001	3570000	LOC_Os02g06850	3458253	3458633	expressed protein
		Chr2	2925001	3570000	LOC_Os02g06860	3459445	3460305	OsMADS80MADS-box family gene with M-alpha type-box expressed
		Chr2	2925001	3570000	LOC_Os02g06870	3460689	3464820	retrotransposon protein putative unclassified expressed
		Chr2	2925001	3570000	LOC_Os02g06880	3465970	3469079	EMB2758 putative expressed
		Chr2	2925001	3570000	LOC_Os02g06920	3495208	3500149	zinc finger C3HC4 type domain containing protein expressed
		Chr2	2925001	3570000	LOC_Os02g06940	3517163	3519874	expressed protein
		Chr2	2925001	3570000	LOC_Os02g06950	3522909	3529543	no apical meristem protein putative expressed
		Chr2	2925001	3570000	LOC_Os02g06960	3540933	3542667	expressed protein
		Chr2	2925001	3570000	LOC_Os02g06970	3548604	3548903	expressed protein
		Chr2	2925001	3570000	LOC_Os02g06980	3564347	3565039	expressed protein
		Chr2	2925001	3570000	LOC_Os02g06990	3566454	3566957	expressed protein
		Chr2	2925001	3570000	LOC_Os02g05930	2945293	2949306	phytosulfokine receptor precursor putative expressed
		Chr2	2925001	3570000	LOC_Os02g05960	2965240	2968658	phytosulfokine receptor precursor putative expressed
		Chr2	2925001	3570000	LOC_Os02g05980	2978855	2982402	phytosulfokine receptor precursor putative expressed
		Chr2	2925001	3570000	LOC_Os02g06010	2995485	2999838	integral membrane protein putative expressed
		Chr2	2925001	3570000	LOC_Os02g06070	3028948	3031113	phytosulfokine receptor precursor putative expressed
		Chr2	2925001	3570000	LOC_Os02g06110	3043922	3047436	transposon protein putative unclassified expressed
		Chr2	2925001	3570000	LOC_Os02g06130	3059461	3064561	phytosulfokine receptor precursor putative expressed
		Chr2	2925001	3570000	LOC_Os02g06470	3227508	3229370	OsFBX38F-box domain containing protein expressed
		Chr2	2925001	3570000	LOC_Os02g06480	3227508	3233934	SCO1 protein homolog mitochondrial precursor putative expressed
		Chr2	2925001	3570000	LOC_Os02g06500	3237586	3249732	DSHCT domain containing protein expressed
		Chr2	2925001	3570000	LOC_Os02g06580	3291235	3295480	formin putative expressed
		Chr2	2925001	3570000	LOC_Os02g06600	3323238	3326725	receptor-like protein kinase 2 precursor putative expressed
		Chr2	2925001	3570000	LOC_Os02g06640	3340311	3343062	ubiquitin family protein putative expressed
		Chr2	2925001	3570000	LOC_Os02g06820	3440051	3441653	transposon protein putative unclassified expressed
		Chr2	2925001	3570000	LOC_Os02g06840	3453299	3457588	galactosyltransferase putative expressed
		Chr2	2925001	3570000	LOC_Os02g06890	3470534	3474168	OTU-like cysteine protease family protein putative expressed
		Chr2	2925001	3570000	LOC_Os02g06910	3486813	3492950	auxin response factor 6 putative expressed
		Chr2	2925001	3570000	LOC_Os02g06930	3504421	3508756	protein kinase putative expressed
		Chr2	2925001	3570000	LOC_Os02g06050	3014626	3020781	transposon protein putative unclassified expressed
		Chr2	2925001	3570000	LOC_Os02g06300	3143758	3152627	GTP-binding protein lepA putative expressed
	Seg. 4	Chr3	13125001	13460000	LOC_Os03g22730	13126451	13129893	nucleolar protein NOP5-1 putative expressed
		Chr3	13125001	13460000	LOC_Os03g22740	13133806	13137180	nucleolar protein NOP5-1 putative expressed
		Chr3	13125001	13460000	LOC_Os03g22750	13140688	13141948	OsFBX83F-box domain containing protein expressed
		Chr3	13125001	13460000	LOC_Os03g22760	13148848	13149108	hypothetical protein
		Chr3	13125001	13460000	LOC_Os03g22770	13152960	13155544	CCT B-box zinc finger protein putative expressed
		Chr3	13125001	13460000	LOC_Os03g22790	13161913	13164014	beta-amylase putative expressed
		Chr3	13125001	13460000	LOC_Os03g22800	13164494	13169376	OsFBT5F-box and tubby domain containing protein expressed
		Chr3	13125001	13460000	LOC_Os03g22810	13179170	13184591	copper zinc superoxide dismutase putative expressed
		Chr3	13125001	13460000	LOC_Os03g22820	13189478	13190366	expressed protein
		Chr3	13125001	13460000	LOC_Os03g22830	13198991	13201310	zinc finger C3HC4 type domain containing protein expressed
		Chr3	13125001	13460000	LOC_Os03g22850	13207752	13213881	retrotransposon protein putative unclassified expressed
		Chr3	13125001	13460000	LOC_Os03g22860	13215369	13216316	retrotransposon protein putative unclassified expressed
		Chr3	13125001	13460000	LOC_Os03g22880	13222530	13225476	nucleolar protein 5A putative expressed
		Chr3	13125001	13460000	LOC_Os03g22890	13227286	13232101	GTPase of unknown function domain containing protein putative expressed
		Chr3	13125001	13460000	LOC_Os03g22910	13249464	13249821	expressed protein
		Chr3	13125001	13460000	LOC_Os03g22930	13253868	13254401	expressed protein
		Chr3	13125001	13460000	LOC_Os03g22940	13256889	13257740	expressed protein
		Chr3	13125001	13460000	LOC_Os03g22950	13258232	13260638	acyl carrier protein putative expressed
		Chr3	13125001	13460000	LOC_Os03g22960	13263133	13264464	expressed protein
		Chr3	13125001	13460000	LOC_Os03g22970	13265501	13269614	retrotransposon protein putative Ty3-gypsy subclass
		Chr3	13125001	13460000	LOC_Os03g22990	13272779	13275251	OsFBX84F-box domain containing protein expressed
		Chr3	13125001	13460000	LOC_Os03g23000	13276176	13276412	expressed protein
		Chr3	13125001	13460000	LOC_Os03g23010	13283192	13284534	expressed protein
		Chr3	13125001	13460000	LOC_Os03g23020	13289325	13291463	expressed protein
		Chr3	13125001	13460000	LOC_Os03g23040	13311232	13312895	expressed protein
		Chr3	13125001	13460000	LOC_Os03g23060	13328253	13332104	transposon protein putative unclassified expressed
		Chr3	13125001	13460000	LOC_Os03g23080	13342092	13347175	retrotransposon protein putative unclassified expressed
		Chr3	13125001	13460000	LOC_Os03g23090	13350393	13352087	retrotransposon protein putative Ty3-gypsy subclass
		Chr3	13125001	13460000	LOC_Os03g23100	13355241	13358238	retrotransposon protein putative Ty3-gypsy subclass
		Chr3	13125001	13460000	LOC_Os03g23110	13361012	13366500	retrotransposon protein putative Ty3-gypsy subclass expressed
		Chr3	13125001	13460000	LOC_Os03g23130	13374081	13374773	retrotransposon protein putative unclassified
		Chr3	13125001	13460000	LOC_Os03g23140	13375915	13378166	retrotransposon protein putative unclassified
		Chr3	13125001	13460000	LOC_Os03g23150	13380801	13382320	retrotransposon protein putative Ty3-gypsy subclass expressed
		Chr3	13125001	13460000	LOC_Os03g23180	13388911	13390555	retrotransposon protein putative Ty3-gypsy subclass expressed
		Chr3	13125001	13460000	LOC_Os03g23190	13396395	13397666	retrotransposon protein putative unclassified
		Chr3	13125001	13460000	LOC_Os03g23200	13405258	13413148	retrotransposon protein putative Ty3-gypsy subclass expressed
		Chr3	13125001	13460000	LOC_Os03g23210	13418498	13419756	retrotransposon protein putative unclassified expressed
		Chr3	13125001	13460000	LOC_Os03g23220	13435646	13442370	retrotransposon protein putative Ty3-gypsy subclass expressed
		Chr3	13125001	13460000	LOC_Os03g23230	13446951	13449672	retrotransposon protein putative unclassified
		Chr3	13125001	13460000	LOC_Os03g23250	13451474	13458137	retrotransposon protein putative unclassified expressed
		Chr3	13125001	13460000	LOC_Os03g22780	13155800	13157404	DVR putative expressed
		Chr3	13125001	13460000	LOC_Os03g22840	13203604	13206586	retrotransposon protein putative unclassified expressed
		Chr3	13125001	13460000	LOC_Os03g22870	13218051	13222233	SAC3 GANP family protein putative expressed
		Chr3	13125001	13460000	LOC_Os03g22980	13270191	13271613	retrotransposon protein putative Ty1-copia subclass
		Chr3	13125001	13460000	LOC_Os03g23030	13293955	13309723	aberrant pollen transmission 1 putative expressed
		Chr3	13125001	13460000	LOC_Os03g23050	13319928	13326828	expressed protein
		Chr3	13125001	13460000	LOC_Os03g23070	13334119	13339539	retrotransposon protein putative unclassified expressed
		Chr3	13125001	13460000	LOC_Os03g23160	13385202	13386359	retrotransposon protein putative Ty3-gypsy subclass expressed
		Chr3	13125001	13460000	LOC_Os03g22900	13236683	13247898	SNF2 family N-terminal domain containing protein expressed
		Chr3	13125001	13460000	LOC_Os03g23120	13369121	13370840	retrotransposon protein putative Ty3-gypsy subclass expressed
	Seg. 5	Chr3	13545001	13755000	LOC_Os03g23860	13539616	13545172	retrotransposon protein putative Ty3-gypsy subclass expressed
		Chr3	13545001	13755000	LOC_Os03g23880	13553778	13554335	retrotransposon protein putative unclassified
		Chr3	13545001	13755000	LOC_Os03g23890	13560352	13560900	retrotransposon protein putative Ty3-gypsy subclass
		Chr3	13545001	13755000	LOC_Os03g23900	13566187	13567605	expressed protein
		Chr3	13545001	13755000	LOC_Os03g23935	13571003	13577356	WD domain G-beta repeat domain containing protein expressed
		Chr3	13545001	13755000	LOC_Os03g23920	13575806	13577233	expressed protein
		Chr3	13545001	13755000	LOC_Os03g23940	13585245	13586204	expressed protein
		Chr3	13545001	13755000	LOC_Os03g23950	13586742	13593092	adapitin protein putative expressed
		Chr3	13545001	13755000	LOC_Os03g23960	13602837	13605297	IQ calmodulin-binding motif family protein putative expressed
		Chr3	13545001	13755000	LOC_Os03g23970	13605475	13608086	diphthine synthase putative expressed
		Chr3	13545001	13755000	LOC_Os03g23980	13608896	13612083	NAD dependent epimerase dehydratase family protein putative expressed
		Chr3	13545001	13755000	LOC_Os03g24000	13618312	13619738	retrotransposon protein putative unclassified
		Chr3	13545001	13755000	LOC_Os03g24010	13620491	13623389	retrotransposon protein putative unclassified expressed
		Chr3	13545001	13755000	LOC_Os03g24020	13627561	13630342	ribosomal protein L6 putative expressed
		Chr3	13545001	13755000	LOC_Os03g24040	13633729	13637491	seven in absentia protein family domain containing protein expressed
		Chr3	13545001	13755000	LOC_Os03g24050	13650026	13655290	expressed protein
		Chr3	13545001	13755000	LOC_Os03g24060	13659385	13662772	tetratricopeptide repeat containing protein putative expressed
		Chr3	13545001	13755000	LOC_Os03g24070	13666905	13670145	rhythmically expressed gene 2 protein putative expressed
		Chr3	13545001	13755000	LOC_Os03g24080	13674781	13675248	hypothetical protein
		Chr3	13545001	13755000	LOC_Os03g24090	13675985	13677066	expressed protein
		Chr3	13545001	13755000	LOC_Os03g24100	13678701	13679855	expressed protein
		Chr3	13545001	13755000	LOC_Os03g24110	13684779	13691729	retrotransposon protein putative unclassified expressed
		Chr3	13545001	13755000	LOC_Os03g24120	13692350	13695490	retrotransposon protein putative unclassified expressed
		Chr3	13545001	13755000	LOC_Os03g24130	13700311	13701152	CXXC1Cysteine-rich protein with CXXC and CXXXC motifs precursor putative expressed
		Chr3	13545001	13755000	LOC_Os03g24140	13703718	13704302	expressed protein
		Chr3	13545001	13755000	LOC_Os03g24170	13719816	13723311	phosphatidylinositol-4-phosphate 5-kinase putative expressed
		Chr3	13545001	13755000	LOC_Os03g24190	13751836	13760056	retrotransposon protein putative unclassified expressed
		Chr3	13545001	13755000	LOC_Os03g23990	13615039	13617592	retrotransposon protein putative unclassified expressed
		Chr3	13545001	13755000	LOC_Os03g24160	13712274	13716758	phosphatidylinositol-4-phosphate 5-kinase putative expressed
		Chr3	13545001	13755000	LOC_Os03g24180	13727326	13738852	pleckstrin homology domain-containing protein putative expressed
		Chr3	13545001	13755000	LOC_Os03g24184	13743553	13748160	TRAF-type zinc finger domain-containing protein 1 putative expressed
		Chr3	13545001	13755000	LOC_Os03g24030	13631341	13632387	glutaredoxin putative expressed
	Seg. 6	Chr3	33385001	33805000	LOC_Os03g58610	33384953	33387239	expressed protein
		Chr3	33385001	33805000	LOC_Os03g58630	33391353	33393615	thioredoxin putative expressed
		Chr3	33385001	33805000	LOC_Os03g58640	33394104	33402264	FHA domain containing protein putative expressed
		Chr3	33385001	33805000	LOC_Os03g58650	33402553	33405439	expressed protein
		Chr3	33385001	33805000	LOC_Os03g58660	33409274	33416849	transposon protein putative unclassified expressed
		Chr3	33385001	33805000	LOC_Os03g58670	33417759	33418217	LTPL119Protease inhibitor seed storage LTP family protein precursor expressed
		Chr3	33385001	33805000	LOC_Os03g58690	33421634	33422951	expressed protein
		Chr3	33385001	33805000	LOC_Os03g58700	33424906	33433088	vacuolar protein sorting-associated protein 35 putative expressed
		Chr3	33385001	33805000	LOC_Os03g58710	33433222	33436715	riboflavin biosynthesis protein-related putative expressed
		Chr3	33385001	33805000	LOC_Os03g58730	33447867	33451030	retrotransposon protein putative Ty1-copia subclass expressed
		Chr3	33385001	33805000	LOC_Os03g58750	33459457	33460936	protein kinase domain containing protein expressed
		Chr3	33385001	33805000	LOC_Os03g58764	33466091	33472069	OsFBDUF18F-box and DUF domain containing protein expressed
		Chr3	33385001	33805000	LOC_Os03g58780	33474343	33480206	expressed protein
		Chr3	33385001	33805000	LOC_Os03g58790	33482034	33484155	ATPase putative expressed
		Chr3	33385001	33805000	LOC_Os03g58820	33495989	33500471	aminoacyl-tRNA synthetase putative expressed
		Chr3	33385001	33805000	LOC_Os03g58830	33500880	33505048	BEE 1 putative expressed
		Chr3	33385001	33805000	LOC_Os03g58840	33507081	33510372	vesicle-associated membrane protein putative expressed
		Chr3	33385001	33805000	LOC_Os03g58850	33512913	33513726	uncharacterized PE-PGRS family protein PE_PGRS3 precursor putative expressed
		Chr3	33385001	33805000	LOC_Os03g58870	33516989	33518902	expressed protein
		Chr3	33385001	33805000	LOC_Os03g58890	33522519	33524525	oxidoreductase putative expressed
		Chr3	33385001	33805000	LOC_Os03g58900	33525324	33528719	galactosyltransferase family protein putative expressed
		Chr3	33385001	33805000	LOC_Os03g58920	33546463	33551064	galactosyltransferase family protein putative expressed
		Chr3	33385001	33805000	LOC_Os03g58940	33563702	33566773	LTPL83Protease inhibitor seed storage LTP family protein precursor putative expressed
		Chr3	33385001	33805000	LOC_Os03g58970	33579485	33585238	expressed protein
		Chr3	33385001	33805000	LOC_Os03g58990	33588717	33589406	cupin domain containing protein expressed
		Chr3	33385001	33805000	LOC_Os03g59010	33591195	33592077	Cupin domain containing protein expressed
		Chr3	33385001	33805000	LOC_Os03g59020	33592752	33598074	T-complex protein putative expressed
		Chr3	33385001	33805000	LOC_Os03g59030	33599055	33600843	UDP-rhamnose rhamnosyltransferase putative expressed
		Chr3	33385001	33805000	LOC_Os03g59040	33605272	33612455	squalene synthetase putative expressed
		Chr3	33385001	33805000	LOC_Os03g59050	33612462	33617781	DEAD-box ATP-dependent RNA helicase putative expressed
		Chr3	33385001	33805000	LOC_Os03g59060	33621910	33626543	OsPP2Ac-2Phosphatase 2A isoform 2 belonging to family 2 expressed
		Chr3	33385001	33805000	LOC_Os03g59070	33627374	33630350	phosphatase putative expressed
		Chr3	33385001	33805000	LOC_Os03g59090	33638589	33641128	retrotransposon protein putative unclassified expressed
		Chr3	33385001	33805000	LOC_Os03g59100	33645110	33647519	pheophorbide a oxygenase chloroplast precursor putative expressed
		Chr3	33385001	33805000	LOC_Os03g59120	33659567	33661954	pheophorbide a oxygenase chloroplast precursor putative expressed
		Chr3	33385001	33805000	LOC_Os03g59152	33685805	33687737	lethal leaf spot 1 putative expressed
		Chr3	33385001	33805000	LOC_Os03g59160	33688274	33692248	elongation factor P putative expressed
		Chr3	33385001	33805000	LOC_Os03g59170	33693108	33696230	OsAPRL5 adenosine 5 27-phosphosulfate reductase-like OsAPRL5 expressed
		Chr3	33385001	33805000	LOC_Os03g59180	33697063	33698479	expressed protein
		Chr3	33385001	33805000	LOC_Os03g59190	33702479	33707140	retrotransposon protein putative unclassified expressed
		Chr3	33385001	33805000	LOC_Os03g59200	33711473	33713619	expressed protein
		Chr3	33385001	33805000	LOC_Os03g59210	33717046	33717410	expressed protein
		Chr3	33385001	33805000	LOC_Os03g59220	33718527	33720733	cytochrome b-c1 complex subunit 7 putative expressed
		Chr3	33385001	33805000	LOC_Os03g59225	33722007	33724850	expressed protein
		Chr3	33385001	33805000	LOC_Os03g59250	33737454	33739501	expressed protein
		Chr3	33385001	33805000	LOC_Os03g59264	33744357	33750440	calreticulin family protein expressed
		Chr3	33385001	33805000	LOC_Os03g59280	33752813	33755772	plastocyanin-like domain containing protein putative expressed
		Chr3	33385001	33805000	LOC_Os03g59290	33756167	33759296	C-methyltransferase putative expressed
		Chr3	33385001	33805000	LOC_Os03g59310	33769018	33770923	ribosomal protein putative expressed
		Chr3	33385001	33805000	LOC_Os03g59320	33771756	33773624	expressed protein
		Chr3	33385001	33805000	LOC_Os03g59330	33777510	33781305	polygalacturonase putative expressed
		Chr3	33385001	33805000	LOC_Os03g59350	33787909	33789566	anthocyanin 3-O-beta-glucosyltransferase putative expressed
		Chr3	33385001	33805000	LOC_Os03g59360	33790894	33792943	remorin putative expressed
		Chr3	33385001	33805000	LOC_Os03g59370	33796789	33797866	ubiquitin family protein putative expressed
		Chr3	33385001	33805000	LOC_Os03g59380	33798940	33799765	LTPL28Protease inhibitor seed storage LTP family protein precursor expressed
		Chr3	33385001	33805000	LOC_Os03g58620	33388090	33391157	small multi-drug export protein putative expressed
		Chr3	33385001	33805000	LOC_Os03g58720	33437693	33444938	RNA recognition motif containing protein putative expressed
		Chr3	33385001	33805000	LOC_Os03g58740	33453405	33457353	expressed protein
		Chr3	33385001	33805000	LOC_Os03g58800	33487653	33489941	ATPase putative expressed
		Chr3	33385001	33805000	LOC_Os03g58810	33488395	33493527	DEAD-box ATP-dependent RNA helicase putative expressed
		Chr3	33385001	33805000	LOC_Os03g58880	33519850	33522241	oxidoreductase putative expressed
		Chr3	33385001	33805000	LOC_Os03g58910	33530429	33544574	expressed protein
		Chr3	33385001	33805000	LOC_Os03g58960	33570513	33576145	DHHC zinc finger domain containing protein expressed
		Chr3	33385001	33805000	LOC_Os03g58980	33586465	33587364	Cupin domain containing protein expressed
		Chr3	33385001	33805000	LOC_Os03g59080	33631923	33636847	AMP-binding enzyme putative expressed
		Chr3	33385001	33805000	LOC_Os03g59110	33649350	33653755	pheophorbide a oxygenase chloroplast precursor putative expressed
		Chr3	33385001	33805000	LOC_Os03g59140	33667713	33672353	retrotransposon protein putative Ty3-gypsy subclass expressed
		Chr3	33385001	33805000	LOC_Os03g59240	33731404	33735208	carboxyl-terminal peptidase putative expressed
		Chr3	33385001	33805000	LOC_Os03g59300	33765460	33767802	expressed protein
		Chr3	33385001	33805000	LOC_Os03g59340	33780013	33786467	CESA2cellulose synthase expressed
		Chr3	33385001	33805000	LOC_Os03g59146	33680878	33685531	expressed protein
		Chr3	33385001	33805000	LOC_Os03g58930	33553558	33556161	expressed protein
	Seg. 7	Chr6	25770001	30590000	LOC_Os06g42900	25773767	25777365	retrotransposon protein putative unclassified
		Chr6	25770001	30590000	LOC_Os06g42910	25785598	25787707	expressed protein
		Chr6	25770001	30590000	LOC_Os06g42920	25792435	25793049	hypothetical protein
		Chr6	25770001	30590000	LOC_Os06g42930	25793446	25793753	expressed protein
		Chr6	25770001	30590000	LOC_Os06g42940	25800395	25802228	retrotransposon protein putative unclassified
		Chr6	25770001	30590000	LOC_Os06g42950	25805940	25806636	retrotransposon protein putative unclassified
		Chr6	25770001	30590000	LOC_Os06g42960	25808139	25809542	retrotransposon protein putative unclassified expressed
		Chr6	25770001	30590000	LOC_Os06g42970	25816260	25817837	retrotransposon protein putative unclassified expressed
		Chr6	25770001	30590000	LOC_Os06g42990	25826903	25828081	AP2 domain containing protein expressed
		Chr6	25770001	30590000	LOC_Os06g43000	25832641	25836854	nitrate-induced NOI protein expressed
		Chr6	25770001	30590000	LOC_Os06g43010	25852024	25852317	expressed protein
		Chr6	25770001	30590000	LOC_Os06g43020	25857436	25863968	expressed protein
		Chr6	25770001	30590000	LOC_Os06g43030	25867747	25870244	protein kinase domain containing protein expressed
		Chr6	25770001	30590000	LOC_Os06g43060	25880229	25880838	expressed protein
		Chr6	25770001	30590000	LOC_Os06g43070	25883985	25884278	expressed protein
		Chr6	25770001	30590000	LOC_Os06g43080	25895947	25896426	expressed protein
		Chr6	25770001	30590000	LOC_Os06g43090	25899442	25900817	MYB transcription factor TaMYB1 putative expressed
		Chr6	25770001	30590000	LOC_Os06g43100	25906844	25907321	hypothetical protein
		Chr6	25770001	30590000	LOC_Os06g43110	25908668	25909801	retrotransposon protein putative unclassified expressed
		Chr6	25770001	30590000	LOC_Os06g43130	25928014	25930634	tic21 putative expressed
		Chr6	25770001	30590000	LOC_Os06g43140	25932429	25935032	GA16396-PA putative expressed
		Chr6	25770001	30590000	LOC_Os06g43150	25936095	25941001	retrotransposon protein putative unclassified expressed
		Chr6	25770001	30590000	LOC_Os06g43160	25941640	25943653	exostosin family domain containing protein expressed
		Chr6	25770001	30590000	LOC_Os06g43170	25945635	25949545	transposon protein putative unclassified expressed
		Chr6	25770001	30590000	LOC_Os06g43180	25959364	25963504	cyclase family protein putative expressed
		Chr6	25770001	30590000	LOC_Os06g43190	25963873	25967411	retrotransposon protein putative unclassified expressed
		Chr6	25770001	30590000	LOC_Os06g43220	25976986	25980815	AP2 domain containing protein expressed
		Chr6	25770001	30590000	LOC_Os06g43240	25988879	25990054	transposon protein putative unclassified expressed
		Chr6	25770001	30590000	LOC_Os06g43250	25990413	25993227	expressed protein
		Chr6	25770001	30590000	LOC_Os06g43260	25993666	25995755	expressed protein
		Chr6	25770001	30590000	LOC_Os06g43270	26003181	26007060	protein kinase domain containing protein expressed
		Chr6	25770001	30590000	LOC_Os06g43280	26006182	26010413	paxneb-related protein putative expressed
		Chr6	25770001	30590000	LOC_Os06g43290	26012702	26016700	retrotransposon protein putative Ty1-copia subclass expressed
		Chr6	25770001	30590000	LOC_Os06g43304	26022267	26029283	cytochrome P450 putative expressed
		Chr6	25770001	30590000	LOC_Os06g43320	26034857	26038356	cytochrome P450 putative expressed
		Chr6	25770001	30590000	LOC_Os06g43340	26052059	26057934	retrotransposon protein putative unclassified expressed
		Chr6	25770001	30590000	LOC_Os06g43350	26060866	26065357	cytochrome P450 putative expressed
		Chr6	25770001	30590000	LOC_Os06g43360	26068992	26069465	expressed protein
		Chr6	25770001	30590000	LOC_Os06g43370	26072378	26074146	cytochrome P450 putative expressed
		Chr6	25770001	30590000	LOC_Os06g43410	26092516	26094621	cytochrome P450 putative expressed
		Chr6	25770001	30590000	LOC_Os06g43420	26097154	26098851	cytochrome P450 putative expressed
		Chr6	25770001	30590000	LOC_Os06g43430	26105107	26107276	cytochrome P450 putative expressed
		Chr6	25770001	30590000	LOC_Os06g43440	26108626	26109554	cytochrome P450 putative expressed
		Chr6	25770001	30590000	LOC_Os06g43450	26111123	26114414	retrotransposon protein putative unclassified expressed
		Chr6	25770001	30590000	LOC_Os06g43470	26123167	26124150	cytochrome P450 71A9 putative expressed
		Chr6	25770001	30590000	LOC_Os06g43480	26137029	26139343	cytochrome P450 putative expressed
		Chr6	25770001	30590000	LOC_Os06g43490	26145806	26148452	cytochrome P450 putative expressed
		Chr6	25770001	30590000	LOC_Os06g43500	26154315	26154776	expressed protein
		Chr6	25770001	30590000	LOC_Os06g43510	26155404	26159116	cytochrome P450 71D6 putative expressed
		Chr6	25770001	30590000	LOC_Os06g43520	26159542	26164597	cytochrome P450 71D7 putative expressed
		Chr6	25770001	30590000	LOC_Os06g43530	26172979	26173314	expressed protein
		Chr6	25770001	30590000	LOC_Os06g43540	26176580	26180963	retrotransposon protein putative unclassified expressed
		Chr6	25770001	30590000	LOC_Os06g43550	26183307	26187104	expressed protein
		Chr6	25770001	30590000	LOC_Os06g43570	26199320	26204623	peptidase T1 family putative expressed
		Chr6	25770001	30590000	LOC_Os06g43580	26208295	26212001	expressed protein
		Chr6	25770001	30590000	LOC_Os06g43590	26215482	26218666	SNF7 domain containing protein putative expressed
		Chr6	25770001	30590000	LOC_Os06g43600	26227104	26228760	LTPL129Protease inhibitor seed storage LTP family protein precursor expressed
		Chr6	25770001	30590000	LOC_Os06g43620	26234932	26238270	haemolysin-III putative expressed
		Chr6	25770001	30590000	LOC_Os06g43640	26254119	26259281	Ser Thr protein phosphatase family protein putative expressed
		Chr6	25770001	30590000	LOC_Os06g43660	26272897	26278666	inorganic H 2B pyrophosphatase putative expressed
		Chr6	25770001	30590000	LOC_Os06g43680	26296679	26303260	palmitoyltransferase TIP1 putative expressed
		Chr6	25770001	30590000	LOC_Os06g43690	26303837	26312412	WD repeat-containing protein putative expressed
		Chr6	25770001	30590000	LOC_Os06g43710	26316042	26318956	glucosidase II beta subunit-like domain containing protein expressed
		Chr6	25770001	30590000	LOC_Os06g43720	26319545	26320183	expressed protein
		Chr6	25770001	30590000	LOC_Os06g43730	26321257	26321559	expressed protein
		Chr6	25770001	30590000	LOC_Os06g43740	26322828	26324093	OsFBX 1F-box domain containing protein expressed
		Chr6	25770001	30590000	LOC_Os06g43760	26332887	26345250	tRNA synthetase class I putative expressed
		Chr6	25770001	30590000	LOC_Os06g43770	26346136	26347098	expressed protein
		Chr6	25770001	30590000	LOC_Os06g43780	26355715	26359083	expressed protein
		Chr6	25770001	30590000	LOC_Os06g43810	26384994	26385659	expressed protein
		Chr6	25770001	30590000	LOC_Os06g43820	26388050	26391619	expressed protein
		Chr6	25770001	30590000	LOC_Os06g43830	26393278	26393496	retrotransposon protein putative Ty3-gypsy subclass
		Chr6	25770001	30590000	LOC_Os06g43840	26399276	26405231	protein kinase domain containing protein expressed
		Chr6	25770001	30590000	LOC_Os06g43850	26408087	26410937	ATP synthase F1 delta subunit family protein putative expressed
		Chr6	25770001	30590000	LOC_Os06g43860	26411488	26414835	homeobox protein knotted-1 putative expressed
		Chr6	25770001	30590000	LOC_Os06g43875	26432946	26434294	retrotransposon protein putative unclassified expressed
		Chr6	25770001	30590000	LOC_Os06g43880	26435261	26439317	prenyltransferase putative expressed
		Chr6	25770001	30590000	LOC_Os06g43890	26440413	26441925	expressed protein
		Chr6	25770001	30590000	LOC_Os06g43910	26450761	26454696	two-component response regulator putative expressed
		Chr6	25770001	30590000	LOC_Os06g43920	26455046	26455961	hypothetical protein
		Chr6	25770001	30590000	LOC_Os06g43940	26471719	26473967	expressed protein
		Chr6	25770001	30590000	LOC_Os06g43950	26478479	26479271	expressed protein
		Chr6	25770001	30590000	LOC_Os06g43960	26482245	26483810	expressed protein
		Chr6	25770001	30590000	LOC_Os06g43970	26489447	26489885	expressed protein
		Chr6	25770001	30590000	LOC_Os06g43990	26496998	26498376	expressed protein
		Chr6	25770001	30590000	LOC_Os06g44000	26500615	26501166	expressed protein
		Chr6	25770001	30590000	LOC_Os06g44010	26509919	26511699	WRKY28 expressed
		Chr6	25770001	30590000	LOC_Os06g44020	26515057	26516818	expressed protein
		Chr6	25770001	30590000	LOC_Os06g44030	26529298	26538141	WD domain G-beta repeat domain containing protein expressed
		Chr6	25770001	30590000	LOC_Os06g44040	26563139	26566299	DOMON domain containing protein expressed
		Chr6	25770001	30590000	LOC_Os06g44050	26569416	26572458	methyladenine glycosylase putative expressed
		Chr6	25770001	30590000	LOC_Os06g44060	26575125	26579684	phospholipase D. Active site motif family protein expressed
		Chr6	25770001	30590000	LOC_Os06g44070	26581702	26583748	retrotransposon protein putative unclassified expressed
		Chr6	25770001	30590000	LOC_Os06g44080	26585560	26588132	ubiquitin family protein putative expressed
		Chr6	25770001	30590000	LOC_Os06g44090	26589782	26590679	expressed protein
		Chr6	25770001	30590000	LOC_Os06g44100	26591905	26593464	HLS putative expressed
		Chr6	25770001	30590000	LOC_Os06g44130	26608730	26610422	retrotransposon protein putative unclassified
		Chr6	25770001	30590000	LOC_Os06g44140	26631938	26634878	transmembrane 9 superfamily member putative expressed
		Chr6	25770001	30590000	LOC_Os06g44150	26635632	26639757	CorA-like magnesium transporter protein putative expressed
		Chr6	25770001	30590000	LOC_Os06g44160	26646324	26647896	heat shock protein DnaJ putative expressed
		Chr6	25770001	30590000	LOC_Os06g44170	26650127	26652370	NAD dependent epimerase dehydratase family protein putative expressed
		Chr6	25770001	30590000	LOC_Os06g44190	26660027	26660357	expressed protein
		Chr6	25770001	30590000	LOC_Os06g44200	26660938	26664595	ZOS6-06C2H2 zinc finger protein expressed
		Chr6	25770001	30590000	LOC_Os06g44210	26665145	26669592	protein phosphatase putative expressed
		Chr6	25770001	30590000	LOC_Os06g44220	26676853	26677195	OsRCI2-9Putative low temperature and salt responsive protein expressed
		Chr6	25770001	30590000	LOC_Os06g44240	26690714	26692639	gp176 putative expressed
		Chr6	25770001	30590000	LOC_Os06g44250	26693487	26696433	haemolysin-III putative expressed
		Chr6	25770001	30590000	LOC_Os06g44260	26698962	26700042	synthase putative expressed
		Chr6	25770001	30590000	LOC_Os06g44270	26708003	26709889	synthase putative expressed
		Chr6	25770001	30590000	LOC_Os06g44275	26711491	26714306	expressed protein
		Chr6	25770001	30590000	LOC_Os06g44280	26714866	26717570	retrotransposon protein putative Ty3-gypsy subclass expressed
		Chr6	25770001	30590000	LOC_Os06g44290	26728119	26731899	retrotransposon protein putative Ty1-copia subclass expressed
		Chr6	25770001	30590000	LOC_Os06g44320	26756214	26757596	expressed protein
		Chr6	25770001	30590000	LOC_Os06g44330	26766493	26767895	expressed protein
		Chr6	25770001	30590000	LOC_Os06g44350	26775505	26775924	hypothetical protein
		Chr6	25770001	30590000	LOC_Os06g44360	26777500	26778390	expressed protein
		Chr6	25770001	30590000	LOC_Os06g44370	26778838	26781799	WD domain G-beta repeat domain containing protein expressed
		Chr6	25770001	30590000	LOC_Os06g44374	26782832	26784850	protein transport protein SEC61 subunit gamma putative expressed
		Chr6	25770001	30590000	LOC_Os06g44390	26798668	26798970	expressed protein
		Chr6	25770001	30590000	LOC_Os06g44400	26803050	26803366	hypothetical protein
		Chr6	25770001	30590000	LOC_Os06g44410	26807861	26813600	histidine kinase putative expressed
		Chr6	25770001	30590000	LOC_Os06g44420	26829527	26830408	GDU1 putative expressed
		Chr6	25770001	30590000	LOC_Os06g44430	26833860	26836084	protein kinase putative expressed
		Chr6	25770001	30590000	LOC_Os06g44440	26838205	26839166	retrotransposon protein putative unclassified
		Chr6	25770001	30590000	LOC_Os06g44450	26843087	26844776	CCT B-box zinc finger protein putative expressed
		Chr6	25770001	30590000	LOC_Os06g44460	26854885	26858586	D-3-phosphoglycerate dehydrogenase chloroplast precursor putative expressed
		Chr6	25770001	30590000	LOC_Os06g44470	26859069	26859739	pollen allergen putative expressed
		Chr6	25770001	30590000	LOC_Os06g44490	26871783	26872031	expressed protein
		Chr6	25770001	30590000	LOC_Os06g44500	26876995	26878985	OsFBK17F-box domain and kelch repeat containing protein expressed
		Chr6	25770001	30590000	LOC_Os06g44530	26890615	26892473	retrotransposon protein putative unclassified
		Chr6	25770001	30590000	LOC_Os06g44540	26904391	26908175	HOTHEAD precursor putative expressed
		Chr6	25770001	30590000	LOC_Os06g44550	26910657	26911422	expressed protein
		Chr6	25770001	30590000	LOC_Os06g44560	26913008	26913334	retrotransposon protein putative unclassified
		Chr6	25770001	30590000	LOC_Os06g44570	26914272	26916987	retrotransposon protein putative unclassified expressed
		Chr6	25770001	30590000	LOC_Os06g44580	26920257	26920706	retrotransposon protein putative unclassified expressed
		Chr6	25770001	30590000	LOC_Os06g44590	26921476	26927244	retrotransposon protein putative unclassified expressed
		Chr6	25770001	30590000	LOC_Os06g44600	26927879	26928205	retrotransposon protein putative unclassified
		Chr6	25770001	30590000	LOC_Os06g44610	26937147	26941028	membrane associated DUF588 domain containing protein putative expressed
		Chr6	25770001	30590000	LOC_Os06g44620	26943094	26949889	AMP-binding domain containing protein expressed
		Chr6	25770001	30590000	LOC_Os06g44630	26952626	26953598	expressed protein
		Chr6	25770001	30590000	LOC_Os06g44640	26954364	26955285	expressed protein
		Chr6	25770001	30590000	LOC_Os06g44650	26956802	26957207	hypothetical protein
		Chr6	25770001	30590000	LOC_Os06g44660	26957536	26958611	fasciclin-like arabinogalactan precursor protein putative expressed
		Chr6	25770001	30590000	LOC_Os06g44670	26960704	26961368	expressed protein
		Chr6	25770001	30590000	LOC_Os06g44680	26972929	26973542	expressed protein
		Chr6	25770001	30590000	LOC_Os06g44690	26978691	26982021	transposon protein putative CACTA En Spm sub-class expressed
		Chr6	25770001	30590000	LOC_Os06g44700	26983443	26983771	hypothetical protein
		Chr6	25770001	30590000	LOC_Os06g44710	26989507	26991394	transposon protein putative CACTA En Spm sub-class
		Chr6	25770001	30590000	LOC_Os06g44720	26991688	26992870	transposon protein putative CACTA En Spm sub-class
		Chr6	25770001	30590000	LOC_Os06g44740	27003385	27006405	retrotransposon protein putative unclassified expressed
		Chr6	25770001	30590000	LOC_Os06g44750	27025437	27029339	AP2 domain containing protein expressed
		Chr6	25770001	30590000	LOC_Os06g44760	27043124	27045828	expressed protein
		Chr6	25770001	30590000	LOC_Os06g44770	27046712	27047926	expressed protein
		Chr6	25770001	30590000	LOC_Os06g44780	27054106	27054779	expressed protein
		Chr6	25770001	30590000	LOC_Os06g44790	27059070	27062657	expressed protein
		Chr6	25770001	30590000	LOC_Os06g44810	27068985	27074406	expressed protein
		Chr6	25770001	30590000	LOC_Os06g44820	27075170	27076638	PPR repeat domain containing protein putative expressed
		Chr6	25770001	30590000	LOC_Os06g44830	27082757	27083017	expressed protein
		Chr6	25770001	30590000	LOC_Os06g44840	27087455	27092919	prenyltransferase putative expressed
		Chr6	25770001	30590000	LOC_Os06g44870	27123570	27124652	expressed protein
		Chr6	25770001	30590000	LOC_Os06g44880	27126260	27130156	type II intron maturase protein putative expressed
		Chr6	25770001	30590000	LOC_Os06g44890	27135555	27144857	villin protein putative expressed
		Chr6	25770001	30590000	LOC_Os06g44900	27148692	27150752	leaf senescence related protein putative expressed
		Chr6	25770001	30590000	LOC_Os06g44910	27151476	27154086	OsGrx_C4glutaredoxin subgroup I expressed
		Chr6	25770001	30590000	LOC_Os06g44920	27154893	27156260	OsFBDUF34F-box and DUF domain containing protein expressed
		Chr6	25770001	30590000	LOC_Os06g44930	27162266	27163325	expressed protein
		Chr6	25770001	30590000	LOC_Os06g44940	27179429	27179983	retrotransposon protein putative unclassified expressed
		Chr6	25770001	30590000	LOC_Os06g44950	27184365	27190520	retrotransposon protein putative unclassified expressed
		Chr6	25770001	30590000	LOC_Os06g44960	27191149	27194439	retrotransposon protein putative unclassified expressed
		Chr6	25770001	30590000	LOC_Os06g44970	27200806	27204762	auxin efflux carrier component putative expressed
		Chr6	25770001	30590000	LOC_Os06g44980	27209968	27210174	expressed protein
		Chr6	25770001	30590000	LOC_Os06g44990	27214544	27215810	transposon protein putative Pong sub-class
		Chr6	25770001	30590000	LOC_Os06g45010	27216180	27219840	expressed protein
		Chr6	25770001	30590000	LOC_Os06g45000	27219528	27223172	ubiquitin-conjugating enzyme putative expressed
		Chr6	25770001	30590000	LOC_Os06g45040	27253383	27255039	B-box zinc finger family protein putative expressed
		Chr6	25770001	30590000	LOC_Os06g45050	27257457	27261082	clathrin assembly protein putative expressed
		Chr6	25770001	30590000	LOC_Os06g45060	27261294	27262594	expressed protein
		Chr6	25770001	30590000	LOC_Os06g45080	27265304	27269905	rabGAP TBC domain-containing protein putative expressed
		Chr6	25770001	30590000	LOC_Os06g45090	27271966	27275228	expressed protein
		Chr6	25770001	30590000	LOC_Os06g45100	27275439	27278872	FAD binding domain of DNA photolyase domain containing protein expressed
		Chr6	25770001	30590000	LOC_Os06g45110	27279950	27284998	DNA binding protein putative expressed
		Chr6	25770001	30590000	LOC_Os06g45120	27286243	27292852	ATP synthase putative expressed
		Chr6	25770001	30590000	LOC_Os06g45130	27294148	27295054	expressed protein
		Chr6	25770001	30590000	LOC_Os06g45140	27299914	27302140	bZIP transcription factor domain containing protein expressed
		Chr6	25770001	30590000	LOC_Os06g45150	27303496	27304229	pollen allergen putative expressed
		Chr6	25770001	30590000	LOC_Os06g45160	27306726	27307409	pollen allergen putative expressed
		Chr6	25770001	30590000	LOC_Os06g45180	27316959	27317637	pollen allergen putative expressed
		Chr6	25770001	30590000	LOC_Os06g45184	27319471	27322662	retrotransposon protein putative Ty3-gypsy subclass expressed
		Chr6	25770001	30590000	LOC_Os06g45190	27323838	27324411	pollen allergen putative expressed
		Chr6	25770001	30590000	LOC_Os06g45210	27329131	27330356	pollen allergen putative expressed
		Chr6	25770001	30590000	LOC_Os06g45220	27331978	27332848	expressed protein
		Chr6	25770001	30590000	LOC_Os06g45230	27333353	27334067	pollen allergen putative expressed
		Chr6	25770001	30590000	LOC_Os06g45240	27335847	27339387	inactive receptor kinase At2g26730 precursor putative expressed
		Chr6	25770001	30590000	LOC_Os06g45260	27351992	27355216	transposon protein putative unclassified expressed
		Chr6	25770001	30590000	LOC_Os06g45280	27363816	27369245	protein kinase APK1B chloroplast precursor putative expressed
		Chr6	25770001	30590000	LOC_Os06g45290	27377708	27378472	pollen allergen putative expressed
		Chr6	25770001	30590000	LOC_Os06g45300	27384222	27386859	serine threonine-protein kinase HT1 putative expressed
		Chr6	25770001	30590000	LOC_Os06g45310	27387537	27391266	OsSPL11SBP-box gene family member expressed
		Chr6	25770001	30590000	LOC_Os06g45320	27396209	27396876	DEFL27Defensin and Defensin-like DEFL family
		Chr6	25770001	30590000	LOC_Os06g45330	27397474	27400410	endonuclease V putative expressed
		Chr6	25770001	30590000	LOC_Os06g45340	27402362	27403768	peptidyl-prolyl cis-trans isomerase FKBP-type putative expressed
		Chr6	25770001	30590000	LOC_Os06g45350	27412678	27417601	protein kinase domain containing protein expressed
		Chr6	25770001	30590000	LOC_Os06g45370	27428887	27431108	fructose-1 6-bisphosphatase putative expressed
		Chr6	25770001	30590000	LOC_Os06g45380	27433318	27441148	vacuolar-sorting receptor precursor putative expressed
		Chr6	25770001	30590000	LOC_Os06g45410	27456910	27459562	MYB family transcription factor putative expressed
		Chr6	25770001	30590000	LOC_Os06g45420	27462105	27463014	expressed protein
		Chr6	25770001	30590000	LOC_Os06g45430	27466365	27469864	cell cycle control protein putative expressed
		Chr6	25770001	30590000	LOC_Os06g45440	27469974	27471848	haloacid dehalogenase-like hydrolase domain-containing protein 3 putative expressed
		Chr6	25770001	30590000	LOC_Os06g45450	27473215	27474449	glucan endo-1 3-beta-glucosidase 12 precursor putative expressed
		Chr6	25770001	30590000	LOC_Os06g45460	27480082	27481387	OsFBX 2F-box domain containing protein expressed
		Chr6	25770001	30590000	LOC_Os06g45470	27493240	27493449	expressed protein
		Chr6	25770001	30590000	LOC_Os06g45480	27495294	27499532	hydrolase putative expressed
		Chr6	25770001	30590000	LOC_Os06g45490	27505346	27506651	expressed protein
		Chr6	25770001	30590000	LOC_Os06g45500	27517100	27523604	copper-transporting ATPase putative expressed
		Chr6	25770001	30590000	LOC_Os06g45510	27530118	27532904	thioredoxin putative expressed
		Chr6	25770001	30590000	LOC_Os06g45520	27535007	27541105	retrotransposon protein putative Ty3-gypsy subclass expressed
		Chr6	25770001	30590000	LOC_Os06g45550	27571939	27573745	retrotransposon protein putative LINE subclass expressed
		Chr6	25770001	30590000	LOC_Os06g45560	27583935	27590318	retrotransposon protein putative unclassified expressed
		Chr6	25770001	30590000	LOC_Os06g45570	27594625	27595564	VQ domain containing protein putative expressed
		Chr6	25770001	30590000	LOC_Os06g45580	27598569	27599543	RING-H2 finger protein putative expressed
		Chr6	25770001	30590000	LOC_Os06g45590	27601120	27605337	glyceraldehyde-3-phosphate dehydrogenase putative expressed
		Chr6	25770001	30590000	LOC_Os06g45600	27608477	27609271	expressed protein
		Chr6	25770001	30590000	LOC_Os06g45610	27614006	27614830	expressed protein
		Chr6	25770001	30590000	LOC_Os06g45620	27618992	27621706	expressed protein
		Chr6	25770001	30590000	LOC_Os06g45640	27627767	27633058	core histone H2A H2B H3 H4 putative expressed
		Chr6	25770001	30590000	LOC_Os06g45660	27656847	27659012	histidine triad family protein putative expressed
		Chr6	25770001	30590000	LOC_Os06g45670	27659070	27661177	glycine cleavage system H protein putative expressed
		Chr6	25770001	30590000	LOC_Os06g45680	27662321	27662825	expressed protein
		Chr6	25770001	30590000	LOC_Os06g45690	27666205	27670507	symbiosis-related disease resistance protein putative expressed
		Chr6	25770001	30590000	LOC_Os06g45710	27676318	27679785	phosphoglycerate kinase protein putative expressed
		Chr6	25770001	30590000	LOC_Os06g45720	27681408	27682487	BTB POZ domain containing protein expressed
		Chr6	25770001	30590000	LOC_Os06g45730	27683619	27685556	MBTB11Bric-a-Brac Tramtrack Broad Complex BTB domain with Meprin and TRAF Homology MATH domain expressed
		Chr6	25770001	30590000	LOC_Os06g45750	27690482	27693240	retrotransposon protein putative unclassified expressed
		Chr6	25770001	30590000	LOC_Os06g45760	27694863	27698527	retrotransposon protein putative unclassified expressed
		Chr6	25770001	30590000	LOC_Os06g45770	27699923	27703396	BTB POZ domain containing protein putative expressed
		Chr6	25770001	30590000	LOC_Os06g45790	27707135	27707591	expressed protein
		Chr6	25770001	30590000	LOC_Os06g45800	27709820	27719175	PAP 25A associated domain containing protein putative expressed
		Chr6	25770001	30590000	LOC_Os06g45820	27724565	27728316	OsFtsH2 FtsH protease homologue of AtFtsH2 8 expressed
		Chr6	25770001	30590000	LOC_Os06g45830	27728478	27733751	expressed protein
		Chr6	25770001	30590000	LOC_Os06g45850	27743191	27747119	OTU-like cysteine protease family protein putative expressed
		Chr6	25770001	30590000	LOC_Os06g45870	27756424	27760083	expressed protein
		Chr6	25770001	30590000	LOC_Os06g45880	27771297	27776099	retrotransposon protein putative unclassified expressed
		Chr6	25770001	30590000	LOC_Os06g45890	27777556	27780778	MYB family transcription factor putative expressed
		Chr6	25770001	30590000	LOC_Os06g45910	27792509	27798580	peptidyl-prolyl cis-trans isomerase-like 4 putative expressed
		Chr6	25770001	30590000	LOC_Os06g45920	27800908	27802149	ZmEBE-1 protein putative expressed
		Chr6	25770001	30590000	LOC_Os06g45930	27810914	27812165	expressed protein
		Chr6	25770001	30590000	LOC_Os06g45950	27830246	27831317	OsSAUR25Auxin-responsive SAUR gene family member expressed
		Chr6	25770001	30590000	LOC_Os06g45960	27844654	27848256	cytochrome P450 putative expressed
		Chr6	25770001	30590000	LOC_Os06g45970	27862248	27862649	OsSAUR26Auxin-responsive SAUR gene family member expressed
		Chr6	25770001	30590000	LOC_Os06g45990	27875114	27878503	patellin-5 putative expressed
		Chr6	25770001	30590000	LOC_Os06g46000	27877522	27880145	tubulin FtsZ domain containing protein putative expressed
		Chr6	25770001	30590000	LOC_Os06g46010	27882058	27882348	expressed protein
		Chr6	25770001	30590000	LOC_Os06g46020	27884598	27884981	expressed protein
		Chr6	25770001	30590000	LOC_Os06g46030	27904549	27906635	DUF640 domain containing protein putative expressed
		Chr6	25770001	30590000	LOC_Os06g46040	27908806	27909593	retrotransposon protein putative unclassified
		Chr6	25770001	30590000	LOC_Os06g46050	27915458	27916048	expressed protein
		Chr6	25770001	30590000	LOC_Os06g46060	27923524	27926280	expressed protein
		Chr6	25770001	30590000	LOC_Os06g46065	27929735	27932433	expressed protein
		Chr6	25770001	30590000	LOC_Os06g46080	27941758	27942130	hypothetical protein
		Chr6	25770001	30590000	LOC_Os06g46090	27945399	27946104	expressed protein
		Chr6	25770001	30590000	LOC_Os06g46100	27948242	27948886	hypothetical protein
		Chr6	25770001	30590000	LOC_Os06g46110	27949952	27950215	expressed protein
		Chr6	25770001	30590000	LOC_Os06g46120	27953690	27956183	expressed protein
		Chr6	25770001	30590000	LOC_Os06g46140	27962690	27964223	expressed protein
		Chr6	25770001	30590000	LOC_Os06g46160	27975946	27979361	expressed protein
		Chr6	25770001	30590000	LOC_Os06g46180	27985426	27991317	retrotransposon protein putative unclassified expressed
		Chr6	25770001	30590000	LOC_Os06g46190	27994848	27995180	hypothetical protein
		Chr6	25770001	30590000	LOC_Os06g46200	27998213	27999292	expressed protein
		Chr6	25770001	30590000	LOC_Os06g46210	27999528	27999845	expressed protein
		Chr6	25770001	30590000	LOC_Os06g46230	28003805	28004323	expressed protein
		Chr6	25770001	30590000	LOC_Os06g46250	28018048	28020401	expressed protein
		Chr6	25770001	30590000	LOC_Os06g46260	28020724	28021805	hypothetical protein
		Chr6	25770001	30590000	LOC_Os06g46270	28037569	28041909	no apical meristem protein putative expressed
		Chr6	25770001	30590000	LOC_Os06g46310	28059354	28065180	metal transporter Nramp6 putative expressed
		Chr6	25770001	30590000	LOC_Os06g46330	28090119	28094397	Protein kinase domain containing protein expressed
		Chr6	25770001	30590000	LOC_Os06g46340	28100801	28106083	glycosyl hydrolase family 31 putative expressed
		Chr6	25770001	30590000	LOC_Os06g46350	28109236	28110979	PLA IIIA PLP7 putative expressed
		Chr6	25770001	30590000	LOC_Os06g46360	28129072	28130079	hypothetical protein
		Chr6	25770001	30590000	LOC_Os06g46366	28133801	28138103	zinc finger C3HC4 type domain containing protein expressed
		Chr6	25770001	30590000	LOC_Os06g46372	28139175	28142555	dehydrogenase putative expressed
		Chr6	25770001	30590000	LOC_Os06g46390	28148939	28149789	LSM domain containing protein expressed
		Chr6	25770001	30590000	LOC_Os06g46400	28151360	28156784	ATCPSF30 CPSF30 putative expressed
		Chr6	25770001	30590000	LOC_Os06g46420	28172761	28173387	hypothetical protein
		Chr6	25770001	30590000	LOC_Os06g46430	28177433	28178922	expressed protein
		Chr6	25770001	30590000	LOC_Os06g46434	28180529	28181494	cytochrome c biogenesis protein ccsA putative expressed
		Chr6	25770001	30590000	LOC_Os06g46435	28181691	28183193	NADPH-dependent oxidoreductase putative expressed
		Chr6	25770001	30590000	LOC_Os06g46436	28183313	28183558	photosystem I iron-sulfur center putative expressed
		Chr6	25770001	30590000	LOC_Os06g46438	28184005	28184310	NADPH-dependent oxidoreductase putative
		Chr6	25770001	30590000	LOC_Os06g46440	28189527	28190855	expressed protein
		Chr6	25770001	30590000	LOC_Os06g46450	28190957	28196205	polyprenyl synthetase putative expressed
		Chr6	25770001	30590000	LOC_Os06g46460	28203817	28204370	expressed protein
		Chr6	25770001	30590000	LOC_Os06g46470	28205288	28205617	expressed protein
		Chr6	25770001	30590000	LOC_Os06g46475	28208632	28211553	WD domain G-beta repeat domain containing protein expressed
		Chr6	25770001	30590000	LOC_Os06g46500	28234421	28238461	monocopper oxidase putative expressed
		Chr6	25770001	30590000	LOC_Os06g46510	28243177	28245793	retrotransposon protein putative unclassified
		Chr6	25770001	30590000	LOC_Os06g46520	28247041	28249617	retrotransposon protein putative unclassified expressed
		Chr6	25770001	30590000	LOC_Os06g46530	28249870	28252444	retrotransposon protein putative unclassified expressed
		Chr6	25770001	30590000	LOC_Os06g46540	28256523	28260340	cell division cycle protein 23 putative expressed
		Chr6	25770001	30590000	LOC_Os06g46550	28266804	28267430	expressed protein
		Chr6	25770001	30590000	LOC_Os06g46560	28270166	28272933	myb-like DNA-binding domain containing protein expressed
		Chr6	25770001	30590000	LOC_Os06g46580	28280349	28280831	expressed protein
		Chr6	25770001	30590000	LOC_Os06g46590	28281180	28285339	expressed protein
		Chr6	25770001	30590000	LOC_Os06g46600	28286534	28293449	DnaK family protein putative expressed
		Chr6	25770001	30590000	LOC_Os06g46610	28297448	28297927	retrotransposon protein putative unclassified expressed
		Chr6	25770001	30590000	LOC_Os06g46620	28309623	28310732	retrotransposon protein putative unclassified
		Chr6	25770001	30590000	LOC_Os06g46630	28311680	28312501	retrotransposon protein putative unclassified expressed
		Chr6	25770001	30590000	LOC_Os06g46640	28326580	28326981	expressed protein
		Chr6	25770001	30590000	LOC_Os06g46650	28334623	28336882	hypothetical protein
		Chr6	25770001	30590000	LOC_Os06g46670	28345310	28351244	glutamate receptor putative expressed
		Chr6	25770001	30590000	LOC_Os06g46680	28354739	28358400	cytochrome P450 putative expressed
		Chr6	25770001	30590000	LOC_Os06g46690	28363631	28368048	exostosin family protein putative expressed
		Chr6	25770001	30590000	LOC_Os06g46700	28368887	28371712	expressed protein
		Chr6	25770001	30590000	LOC_Os06g46710	28373188	28376722	retrotransposon protein putative unclassified expressed
		Chr6	25770001	30590000	LOC_Os06g46720	28377093	28382489	retrotransposon protein putative unclassified expressed
		Chr6	25770001	30590000	LOC_Os06g46730	28383665	28385805	expressed protein
		Chr6	25770001	30590000	LOC_Os06g46740	28388296	28389574	early nodulin precursor putative expressed
		Chr6	25770001	30590000	LOC_Os06g46770	28401731	28404585	ubiquitin family protein putative expressed
		Chr6	25770001	30590000	LOC_Os06g46780	28406286	28407218	LTPL61Protease inhibitor seed storage LTP family protein precursor putative expressed
		Chr6	25770001	30590000	LOC_Os06g46799	28414030	28425514	peroxidase precursor putative expressed
		Chr6	25770001	30590000	LOC_Os06g46820	28426916	28430246	solute carrier family 35 member F5 putative expressed
		Chr6	25770001	30590000	LOC_Os06g46830	28430778	28431404	expressed protein
		Chr6	25770001	30590000	LOC_Os06g46840	28433906	28434445	pentatricopeptide putative expressed
		Chr6	25770001	30590000	LOC_Os06g46850	28434790	28436208	retrotransposon protein putative Ty3-gypsy subclass expressed
		Chr6	25770001	30590000	LOC_Os06g46870	28448779	28449965	LTPL62Protease inhibitor seed storage LTP family protein precursor putative expressed
		Chr6	25770001	30590000	LOC_Os06g46880	28452963	28456729	surp module family protein putative expressed
		Chr6	25770001	30590000	LOC_Os06g46900	28463764	28466297	phosphosulfolactate synthase-related protein putative expressed
		Chr6	25770001	30590000	LOC_Os06g46910	28467984	28471155	ZOS6-07C2H2 zinc finger protein expressed
		Chr6	25770001	30590000	LOC_Os06g46920	28470174	28472153	dihydroflavonol-4-reductase putative expressed
		Chr6	25770001	30590000	LOC_Os06g46930	28472587	28474784	ribosomal protein L24 putative expressed
		Chr6	25770001	30590000	LOC_Os06g46940	28475573	28481088	Os6bglu25beta-glucosidase homologue similar to Os3bglu6 expressed
		Chr6	25770001	30590000	LOC_Os06g46950	28483807	28484624	EF hand family protein putative expressed
		Chr6	25770001	30590000	LOC_Os06g46960	28487834	28488642	nucleic acid binding protein putative expressed
		Chr6	25770001	30590000	LOC_Os06g46970	28489960	28490687	wound induced protein putative expressed
		Chr6	25770001	30590000	LOC_Os06g46980	28493288	28493572	expressed protein
		Chr6	25770001	30590000	LOC_Os06g46990	28495278	28497331	expressed protein
		Chr6	25770001	30590000	LOC_Os06g46995	28498520	28500669	armadillo beta-catenin repeat family protein putative expressed
		Chr6	25770001	30590000	LOC_Os06g47010	28513370	28513960	retrotransposon protein putative unclassified expressed
		Chr6	25770001	30590000	LOC_Os06g47020	28514436	28515080	ZmEBE protein putative expressed
		Chr6	25770001	30590000	LOC_Os06g47030	28523994	28524215	expressed protein
		Chr6	25770001	30590000	LOC_Os06g47040	28524559	28525828	retrotransposon protein putative unclassified expressed
		Chr6	25770001	30590000	LOC_Os06g47050	28526551	28529213	expressed protein
		Chr6	25770001	30590000	LOC_Os06g47060	28531610	28533530	expressed protein
		Chr6	25770001	30590000	LOC_Os06g47070	28538702	28539271	retrotransposon protein putative unclassified expressed
		Chr6	25770001	30590000	LOC_Os06g47090	28542582	28543119	retrotransposon protein putative unclassified expressed
		Chr6	25770001	30590000	LOC_Os06g47100	28547656	28549831	OsFBX 3F-box domain containing protein expressed
		Chr6	25770001	30590000	LOC_Os06g47110	28551555	28554077	COBRA-like protein precursor putative expressed
		Chr6	25770001	30590000	LOC_Os06g47130	28558292	28564762	C2 domain containing protein expressed
		Chr6	25770001	30590000	LOC_Os06g47140	28577700	28579096	expressed protein
		Chr6	25770001	30590000	LOC_Os06g47160	28593050	28595820	hypothetical protein
		Chr6	25770001	30590000	LOC_Os06g47170	28602039	28605021	retrotransposon protein putative unclassified expressed
		Chr6	25770001	30590000	LOC_Os06g47180	28607079	28611080	retrotransposon protein putative unclassified expressed
		Chr6	25770001	30590000	LOC_Os06g47190	28611399	28612960	retrotransposon protein putative unclassified
		Chr6	25770001	30590000	LOC_Os06g47200	28617447	28620321	LTPL85Protease inhibitor seed storage LTP family protein precursor expressed
		Chr6	25770001	30590000	LOC_Os06g47220	28629101	28629909	expressed protein
		Chr6	25770001	30590000	LOC_Os06g47230	28639652	28641372	coiled-coil domain-containing protein 72 putative expressed
		Chr6	25770001	30590000	LOC_Os06g47250	28644140	28648820	DUF292 domain containing protein expressed
		Chr6	25770001	30590000	LOC_Os06g47260	28651070	28652604	ras-related protein putative expressed
		Chr6	25770001	30590000	LOC_Os06g47270	28652793	28654243	zinc finger C3HC4 type domain containing protein expressed
		Chr6	25770001	30590000	LOC_Os06g47290	28658264	28662110	growth regulator related protein putative expressed
		Chr6	25770001	30590000	LOC_Os06g47294	28663485	28667855	methyltransferase putative expressed
		Chr6	25770001	30590000	LOC_Os06g47310	28679459	28681004	plant-specific domain TIGR01627 family protein expressed
		Chr6	25770001	30590000	LOC_Os06g47320	28682052	28687078	T-complex protein putative expressed
		Chr6	25770001	30590000	LOC_Os06g47330	28688794	28694061	dynamin family protein putative expressed
		Chr6	25770001	30590000	LOC_Os06g47340	28694851	28698503	glycosyltransferase family 43 protein putative expressed
		Chr6	25770001	30590000	LOC_Os06g47360	28707248	28708381	beta-expansin precursor putative expressed
		Chr6	25770001	30590000	LOC_Os06g47370	28710013	28712974	retrotransposon protein putative Ty3-gypsy subclass
		Chr6	25770001	30590000	LOC_Os06g47380	28713291	28719380	retrotransposon protein putative Ty3-gypsy subclass expressed
		Chr6	25770001	30590000	LOC_Os06g47400	28723595	28724356	OsFBX 4F-box domain containing protein expressed
		Chr6	25770001	30590000	LOC_Os06g47410	28725241	28726529	expressed protein
		Chr6	25770001	30590000	LOC_Os06g47420	28726645	28728264	transposon protein putative unclassified expressed
		Chr6	25770001	30590000	LOC_Os06g47430	28732632	28734315	expressed protein
		Chr6	25770001	30590000	LOC_Os06g47450	28742344	28742708	hypothetical protein
		Chr6	25770001	30590000	LOC_Os06g47460	28742939	28747112	expressed protein
		Chr6	25770001	30590000	LOC_Os06g47480	28758887	28759375	expressed protein
		Chr6	25770001	30590000	LOC_Os06g47490	28759949	28761041	expressed protein
		Chr6	25770001	30590000	LOC_Os06g47500	28762360	28762870	retrotransposon protein putative Ty3-gypsy subclass
		Chr6	25770001	30590000	LOC_Os06g47510	28763054	28766010	retrotransposon protein putative Ty3-gypsy subclass expressed
		Chr6	25770001	30590000	LOC_Os06g47540	28777681	28779892	expressed protein
		Chr6	25770001	30590000	LOC_Os06g47544	28787764	28788344	expressed protein
		Chr6	25770001	30590000	LOC_Os06g47550	28789015	28797545	cadmium zinc-transporting ATPase putative expressed
		Chr6	25770001	30590000	LOC_Os06g47560	28799017	28799513	expressed protein
		Chr6	25770001	30590000	LOC_Os06g47580	28806701	28816144	REV1 putative expressed
		Chr6	25770001	30590000	LOC_Os06g47590	28818162	28819180	AP2 domain containing protein expressed
		Chr6	25770001	30590000	LOC_Os06g47600	28825830	28827036	thaumatin family domain containing protein expressed
		Chr6	25770001	30590000	LOC_Os06g47610	28830640	28831503	transposon protein putative unclassified expressed
		Chr6	25770001	30590000	LOC_Os06g47630	28846112	28846936	expressed protein
		Chr6	25770001	30590000	LOC_Os06g47640	28847257	28848022	OsCML29Calmodulin-related calcium sensor protein expressed
		Chr6	25770001	30590000	LOC_Os06g47650	28853371	28856936	phytosulfokine receptor precursor putative expressed
		Chr6	25770001	30590000	LOC_Os06g47670	28857672	28858259	hypothetical protein
		Chr6	25770001	30590000	LOC_Os06g47680	28859088	28860392	OsFBX 5F-box domain containing protein expressed
		Chr6	25770001	30590000	LOC_Os06g47690	28863875	28864998	expressed protein
		Chr6	25770001	30590000	LOC_Os06g47710	28872387	28873805	leucine-rich repeat receptor-like kinase putative expressed
		Chr6	25770001	30590000	LOC_Os06g47720	28874838	28878068	serine threonine-protein kinase BRI1-like 2 precursor putative expressed
		Chr6	25770001	30590000	LOC_Os06g47740	28888959	28892150	phytosulfokine receptor precursor putative expressed
		Chr6	25770001	30590000	LOC_Os06g47760	28905577	28909089	phytosulfokine receptor precursor putative expressed
		Chr6	25770001	30590000	LOC_Os06g47770	28910275	28914944	expressed protein
		Chr6	25770001	30590000	LOC_Os06g47780	28918691	28923568	TKL_IRAK_DUF26-lh.3DUF26 kinases have homology to DUF26 containing loci expressed
		Chr6	25770001	30590000	LOC_Os06g47800	28926195	28930077	disease resistance protein RGA3 putative expressed
		Chr6	25770001	30590000	LOC_Os06g47810	28935216	28939457	retrotransposon protein putative Ty1-copia subclass expressed
		Chr6	25770001	30590000	LOC_Os06g47820	28941271	28943704	protein kinase domain containing protein expressed
		Chr6	25770001	30590000	LOC_Os06g47834	28950823	28953456	expressed protein
		Chr6	25770001	30590000	LOC_Os06g47840	28954541	28957840	ZOS6-08C2H2 zinc finger protein expressed
		Chr6	25770001	30590000	LOC_Os06g47850	28958626	28960418	zinc finger family protein putative expressed
		Chr6	25770001	30590000	LOC_Os06g47860	28962559	28965940	expressed protein
		Chr6	25770001	30590000	LOC_Os06g47880	28967974	28969110	cell division control protein 2 homolog 3 putative expressed
		Chr6	25770001	30590000	LOC_Os06g47890	28969488	28974576	OsFBO9F-box and other domain containing protein expressed
		Chr6	25770001	30590000	LOC_Os06g47900	28977492	28980804	expressed protein
		Chr6	25770001	30590000	LOC_Os06g47920	28985775	28987849	pentatricopeptide repeat domain containing protein putative expressed
		Chr6	25770001	30590000	LOC_Os06g47930	28988077	28990335	expressed protein
		Chr6	25770001	30590000	LOC_Os06g47940	28993796	28995033	nifU putative expressed
		Chr6	25770001	30590000	LOC_Os06g47950	28995477	28997357	tetratricopeptide-like helical putative expressed
		Chr6	25770001	30590000	LOC_Os06g47960	28998828	28999481	nucleic acid binding protein putative expressed
		Chr6	25770001	30590000	LOC_Os06g47970	29002132	29003608	expressed protein
		Chr6	25770001	30590000	LOC_Os06g47980	29011061	29011585	expressed protein
		Chr6	25770001	30590000	LOC_Os06g48000	29021793	29023492	peroxidase precursor putative expressed
		Chr6	25770001	30590000	LOC_Os06g48010	29027003	29028481	peroxidase precursor putative expressed
		Chr6	25770001	30590000	LOC_Os06g48020	29035686	29038299	peroxidase precursor putative expressed
		Chr6	25770001	30590000	LOC_Os06g48030	29050768	29054613	peroxidase precursor putative expressed
		Chr6	25770001	30590000	LOC_Os06g48040	29059687	29063780	zinc finger C3HC4 type domain containing protein expressed
		Chr6	25770001	30590000	LOC_Os06g48050	29068582	29071757	expressed protein
		Chr6	25770001	30590000	LOC_Os06g48060	29072350	29076031	ABC transporter ATP-binding protein putative expressed
		Chr6	25770001	30590000	LOC_Os06g48065	29078353	29080307	Zinc finger C3HC4 type domain containing protein expressed
		Chr6	25770001	30590000	LOC_Os06g48070	29086083	29089669	retrotransposon protein putative Ty3-gypsy subclass expressed
		Chr6	25770001	30590000	LOC_Os06g48080	29093082	29094766	retrotransposon protein putative Ty3-gypsy subclass expressed
		Chr6	25770001	30590000	LOC_Os06g48100	29102669	29105811	retrotransposon protein putative unclassified expressed
		Chr6	25770001	30590000	LOC_Os06g48120	29115871	29117852	retrotransposon protein putative Ty3-gypsy subclass
		Chr6	25770001	30590000	LOC_Os06g48130	29119041	29120854	retrotransposon protein putative Ty3-gypsy subclass
		Chr6	25770001	30590000	LOC_Os06g48140	29121166	29124344	retrotransposon protein putative Ty3-gypsy subclass expressed
		Chr6	25770001	30590000	LOC_Os06g48150	29126047	29126379	expressed protein
		Chr6	25770001	30590000	LOC_Os06g48160	29133001	29134771	glycosyl hydrolases family 16 putative expressed
		Chr6	25770001	30590000	LOC_Os06g48170	29137237	29139250	glycosyl hydrolases family 16 putative expressed
		Chr6	25770001	30590000	LOC_Os06g48180	29144888	29146562	glycosyl hydrolases family 16 putative expressed
		Chr6	25770001	30590000	LOC_Os06g48190	29147379	29148622	expressed protein
		Chr6	25770001	30590000	LOC_Os06g48200	29156425	29157883	glycosyl hydrolases family 16 putative expressed
		Chr6	25770001	30590000	LOC_Os06g48210	29163789	29166834	DEAD-box ATP-dependent RNA helicase putative expressed
		Chr6	25770001	30590000	LOC_Os06g48220	29171334	29172170	expressed protein
		Chr6	25770001	30590000	LOC_Os06g48230	29173195	29175608	DNA-directed RNA polymerases I II and III subunit RPABC3 putative expressed
		Chr6	25770001	30590000	LOC_Os06g48235	29175691	29177070	expressed protein
		Chr6	25770001	30590000	LOC_Os06g48240	29180250	29181960	AAA ATPase putative expressed
		Chr6	25770001	30590000	LOC_Os06g48250	29184362	29186298	ATPase putative expressed
		Chr6	25770001	30590000	LOC_Os06g48260	29187077	29187280	expressed protein
		Chr6	25770001	30590000	LOC_Os06g48270	29189143	29191425	expressed protein
		Chr6	25770001	30590000	LOC_Os06g48280	29193773	29194966	expressed protein
		Chr6	25770001	30590000	LOC_Os06g48290	29198270	29199356	homeobox associated leucine zipper putative expressed
		Chr6	25770001	30590000	LOC_Os06g48300	29208086	29210947	protein phosphatase putative expressed
		Chr6	25770001	30590000	LOC_Os06g48310	29211701	29212000	RNA recognition motif containing protein expressed
		Chr6	25770001	30590000	LOC_Os06g48320	29215231	29219166	EDR2 putative expressed
		Chr6	25770001	30590000	LOC_Os06g48330	29231004	29233944	ATEXO70G1 putative expressed
		Chr6	25770001	30590000	LOC_Os06g48340	29234080	29234402	hypothetical protein
		Chr6	25770001	30590000	LOC_Os06g48350	29234804	29238557	CPuORF14conserved peptide uORF-containing transcript expressed
		Chr6	25770001	30590000	LOC_Os06g48355	29235212	29236564	expressed protein
		Chr6	25770001	30590000	LOC_Os06g48360	29242624	29243391	retrotransposon protein putative Ty3-gypsy subclass
		Chr6	25770001	30590000	LOC_Os06g48370	29246544	29252250	retrotransposon protein putative Ty3-gypsy subclass expressed
		Chr6	25770001	30590000	LOC_Os06g48380	29255938	29261644	retrotransposon protein putative Ty3-gypsy subclass expressed
		Chr6	25770001	30590000	LOC_Os06g48390	29265333	29268578	retrotransposon protein putative Ty3-gypsy subclass expressed
		Chr6	25770001	30590000	LOC_Os06g48400	29272065	29274294	retrotransposon protein putative Ty3-gypsy subclass expressed
		Chr6	25770001	30590000	LOC_Os06g48410	29281206	29282555	retrotransposon protein putative Ty3-gypsy subclass
		Chr6	25770001	30590000	LOC_Os06g48420	29287813	29289162	retrotransposon protein putative Ty3-gypsy subclass
		Chr6	25770001	30590000	LOC_Os06g48450	29314791	29317299	retrotransposon protein putative Ty3-gypsy subclass
		Chr6	25770001	30590000	LOC_Os06g48460	29318877	29321817	retrotransposon protein putative Ty3-gypsy subclass expressed
		Chr6	25770001	30590000	LOC_Os06g48480	29328606	29329058	retrotransposon protein putative Ty3-gypsy subclass
		Chr6	25770001	30590000	LOC_Os06g48490	29334885	29337233	retrotransposon protein putative unclassified
		Chr6	25770001	30590000	LOC_Os06g48510	29347847	29352146	choline monooxygenase chloroplast precursor putative expressed
		Chr6	25770001	30590000	LOC_Os06g48520	29352930	29356136	disease resistance protein RPM1 putative expressed
		Chr6	25770001	30590000	LOC_Os06g48534	29365981	29370366	GATA transcription factor 25 putative expressed
		Chr6	25770001	30590000	LOC_Os06g48540	29375614	29376222	retrotransposon protein putative Ty3-gypsy subclass
		Chr6	25770001	30590000	LOC_Os06g48550	29377996	29378951	expressed protein
		Chr6	25770001	30590000	LOC_Os06g48560	29381137	29382655	transferase family protein putative expressed
		Chr6	25770001	30590000	LOC_Os06g48570	29383237	29386915	Ser Thr protein phosphatase family protein putative expressed
		Chr6	25770001	30590000	LOC_Os06g48590	29398207	29402631	CGMC_MAPKCMGC_2_SLT2y_ERK.2CGMC includes CDA MAPK GSK3 and CLKC kinases expressed
		Chr6	25770001	30590000	LOC_Os06g48600	29402705	29403741	macrophage migration inhibitory factor putative expressed
		Chr6	25770001	30590000	LOC_Os06g48620	29413392	29418992	4-amino-4-deoxychorismate synthase putative expressed
		Chr6	25770001	30590000	LOC_Os06g48630	29419862	29422851	ANTH ENTH domain containing protein putative expressed
		Chr6	25770001	30590000	LOC_Os06g48650	29434356	29441106	OsSub52Putative Subtilisin homologue expressed
		Chr6	25770001	30590000	LOC_Os06g48665	29443363	29443809	expressed protein
		Chr6	25770001	30590000	LOC_Os06g48680	29446623	29447535	expressed protein
		Chr6	25770001	30590000	LOC_Os06g48690	29460031	29460944	DEFL12Defensin and Defensin-like DEFL family expressed
		Chr6	25770001	30590000	LOC_Os06g48700	29462262	29467332	DNA binding protein putative expressed
		Chr6	25770001	30590000	LOC_Os06g48710	29468257	29470437	transposon protein putative unclassified
		Chr6	25770001	30590000	LOC_Os06g48720	29477949	29480905	cadmium zinc-transporting ATPase 4 putative expressed
		Chr6	25770001	30590000	LOC_Os06g48730	29497450	29498007	transposon protein putative CACTA En Spm sub-class expressed
		Chr6	25770001	30590000	LOC_Os06g48740	29501751	29502835	expressed protein
		Chr6	25770001	30590000	LOC_Os06g48750	29503679	29507318	DEAD-box ATP-dependent RNA helicase putative expressed
		Chr6	25770001	30590000	LOC_Os06g48760	29508824	29515309	UTP--glucose-1-phosphate uridylyltransferase putative expressed
		Chr6	25770001	30590000	LOC_Os06g48780	29527352	29528953	60S acidic ribosomal protein putative expressed
		Chr6	25770001	30590000	LOC_Os06g48790	29530045	29533720	expressed protein
		Chr6	25770001	30590000	LOC_Os06g48800	29534805	29536553	OsHKT2 3B4Na 2B transporter expressed
		Chr6	25770001	30590000	LOC_Os06g48820	29547211	29547690	retrotransposon protein putative unclassified
		Chr6	25770001	30590000	LOC_Os06g48830	29554258	29555028	hypothetical protein
		Chr6	25770001	30590000	LOC_Os06g48850	29577974	29578378	OsSAUR27Auxin-responsive SAUR gene family member expressed
		Chr6	25770001	30590000	LOC_Os06g48860	29580155	29580898	OsSAUR28Auxin-responsive SAUR gene family member expressed
		Chr6	25770001	30590000	LOC_Os06g48870	29590658	29595770	methyl-binding domain protein MBD putative expressed
		Chr6	25770001	30590000	LOC_Os06g48880	29596074	29598295	expressed protein
		Chr6	25770001	30590000	LOC_Os06g48889	29611917	29612348	retrotransposon protein putative Ty3-gypsy subclass
		Chr6	25770001	30590000	LOC_Os06g48920	29616223	29619289	expressed protein
		Chr6	25770001	30590000	LOC_Os06g48940	29626216	29634689	GHMP kinases ATP-binding protein putative expressed
		Chr6	25770001	30590000	LOC_Os06g48950	29656969	29665195	auxin response factor 19 putative expressed
		Chr6	25770001	30590000	LOC_Os06g48960	29665219	29667372	AIG2-like family domain containing protein expressed
		Chr6	25770001	30590000	LOC_Os06g48980	29675090	29678081	protein kinase APK1B chloroplast precursor putative expressed
		Chr6	25770001	30590000	LOC_Os06g49000	29696560	29703216	expressed protein
		Chr6	25770001	30590000	LOC_Os06g49020	29711341	29712715	26S proteasome non-ATPase regulatory subunit 14 putative expressed
		Chr6	25770001	30590000	LOC_Os06g49030	29713411	29717017	activator of 90 kDa heat shock protein ATPase homolog putative expressed
		Chr6	25770001	30590000	LOC_Os06g49040	29723457	29727122	Myb-like DNA-binding domain containing protein putative expressed
		Chr6	25770001	30590000	LOC_Os06g49050	29727335	29731975	hAT dimerisation domain containing protein expressed
		Chr6	25770001	30590000	LOC_Os06g49070	29737484	29738307	expressed protein
		Chr6	25770001	30590000	LOC_Os06g49080	29738880	29742503	zinc finger C-x8-C-x5-C-x3-H type family protein expressed
		Chr6	25770001	30590000	LOC_Os06g49090	29744300	29750636	transposon protein putative unclassified expressed
		Chr6	25770001	30590000	LOC_Os06g49100	29754545	29756479	retrotransposon protein putative unclassified expressed
		Chr6	25770001	30590000	LOC_Os06g49110	29757045	29761835	delta-aminolevulinic acid dehydratase chloroplast precursor putative expressed
		Chr6	25770001	30590000	LOC_Os06g49120	29762519	29766745	Complex I intermediate-associated protein 30 domain containing protein putative expressed
		Chr6	25770001	30590000	LOC_Os06g49140	29782067	29784932	ribosomal RNA large subunit methyltransferase J putative expressed
		Chr6	25770001	30590000	LOC_Os06g49150	29786288	29788682	exostosin putative expressed
		Chr6	25770001	30590000	LOC_Os06g49160	29789098	29790677	thylakoid lumenal 16.5 kDa protein chloroplast precursor putative expressed
		Chr6	25770001	30590000	LOC_Os06g49170	29791163	29795253	OsWAK64OsWAK receptor-like protein kinase expressed
		Chr6	25770001	30590000	LOC_Os06g49180	29798150	29801547	plant-specific domain TIGR01589 family protein putative expressed
		Chr6	25770001	30590000	LOC_Os06g49190	29807815	29808464	LTPL154Protease inhibitor seed storage LTP family protein precursor expressed
		Chr6	25770001	30590000	LOC_Os06g49200	29808493	29811842	expressed protein
		Chr6	25770001	30590000	LOC_Os06g49220	29824343	29826786	peptide transporter putative expressed
		Chr6	25770001	30590000	LOC_Os06g49230	29828470	29829090	peptide transporter putative expressed
		Chr6	25770001	30590000	LOC_Os06g49240	29829475	29831124	PTR-like peptide transporter putatuve expressed
		Chr6	25770001	30590000	LOC_Os06g49250	29838283	29841400	peptide transporter PTR2 putative expressed
		Chr6	25770001	30590000	LOC_Os06g49270	29856652	29860635	retrotransposon protein putative Ty1-copia subclass expressed
		Chr6	25770001	30590000	LOC_Os06g49280	29869310	29869750	retrotransposon protein putative Ty1-copia subclass expressed
		Chr6	25770001	30590000	LOC_Os06g49290	29871178	29871775	acanthoscurrin-1 precursor putative expressed
		Chr6	25770001	30590000	LOC_Os06g49300	29872383	29874424	glycosyltransferase protein putative expressed
		Chr6	25770001	30590000	LOC_Os06g49330	29889939	29890544	expressed protein
		Chr6	25770001	30590000	LOC_Os06g49340	29891030	29892949	OsFBDUF35F-box and DUF domain containing protein expressed
		Chr6	25770001	30590000	LOC_Os06g49360	29905060	29907314	NBS-LRR disease resistance protein putative expressed
		Chr6	25770001	30590000	LOC_Os06g49370	29911415	29913078	transposon protein putative unclassified expressed
		Chr6	25770001	30590000	LOC_Os06g49380	29917712	29924540	NBS-LRR disease resistance protein putative expressed
		Chr6	25770001	30590000	LOC_Os06g49390	29926770	29931821	NBS-LRR disease resistance protein putative expressed
		Chr6	25770001	30590000	LOC_Os06g49410	29938344	29938932	expressed protein
		Chr6	25770001	30590000	LOC_Os06g49420	29939757	29948040	retrotransposon protein putative unclassified expressed
		Chr6	25770001	30590000	LOC_Os06g49440	29955438	29960777	serine esterase putative expressed
		Chr6	25770001	30590000	LOC_Os06g49460	29967952	29970514	Rer1 protein putative expressed
		Chr6	25770001	30590000	LOC_Os06g49470	29970999	29973195	peptidyl-prolyl cis-trans isomerase putative expressed
		Chr6	25770001	30590000	LOC_Os06g49480	29973845	29976322	peptidyl-prolyl cis-trans isomerase putative expressed
		Chr6	25770001	30590000	LOC_Os06g49490	29976868	29977668	ZOS6-10C2H2 zinc finger protein expressed
		Chr6	25770001	30590000	LOC_Os06g49500	29978812	29981991	integral membrane protein putative expressed
		Chr6	25770001	30590000	LOC_Os06g49505	29988040	29989101	arogenate dehydrogenase 1 chloroplast precursor putative expressed
		Chr6	25770001	30590000	LOC_Os06g49510	29989930	29994451	zinc knuckle family protein putative expressed
		Chr6	25770001	30590000	LOC_Os06g49520	29994592	29996123	arogenate dehydrogenase 1 chloroplast precursor putative expressed
		Chr6	25770001	30590000	LOC_Os06g49540	30000122	30006102	transposon protein putative unclassified expressed
		Chr6	25770001	30590000	LOC_Os06g49550	30008093	30010586	transposon protein putative unclassified expressed
		Chr6	25770001	30590000	LOC_Os06g49570	30017942	30018559	expressed protein
		Chr6	25770001	30590000	LOC_Os06g49580	30019077	30022364	transposon protein putative CACTA En Spm sub-class expressed
		Chr6	25770001	30590000	LOC_Os06g49590	30023179	30023391	hypothetical protein
		Chr6	25770001	30590000	LOC_Os06g49600	30023777	30024530	hypothetical protein
		Chr6	25770001	30590000	LOC_Os06g49610	30026712	30026924	hypothetical protein
		Chr6	25770001	30590000	LOC_Os06g49620	30028720	30029109	expressed protein
		Chr6	25770001	30590000	LOC_Os06g49640	30034712	30037742	uncharacterized UPF0114 domain containing protein expressed
		Chr6	25770001	30590000	LOC_Os06g49650	30038569	30039576	harpin-induced protein 1 domain containing protein expressed
		Chr6	25770001	30590000	LOC_Os06g49660	30051702	30053355	transferase family protein putative expressed
		Chr6	25770001	30590000	LOC_Os06g49670	30059823	30062999	pentatricopeptide putative expressed
		Chr6	25770001	30590000	LOC_Os06g49690	30066045	30066843	expressed protein
		Chr6	25770001	30590000	LOC_Os06g49700	30069648	30073756	expressed protein
		Chr6	25770001	30590000	LOC_Os06g49710	30074600	30075499	expressed protein
		Chr6	25770001	30590000	LOC_Os06g49730	30084828	30085115	expressed protein
		Chr6	25770001	30590000	LOC_Os06g49740	30087158	30089572	pre-mRNA-splicing factor syf2 putative expressed
		Chr6	25770001	30590000	LOC_Os06g49750	30092166	30093513	kelch motif family protein expressed
		Chr6	25770001	30590000	LOC_Os06g49760	30105871	30106833	invertase pectin methylesterase inhibitor family protein putative expressed
		Chr6	25770001	30590000	LOC_Os06g49770	30113940	30115510	LTPL86Protease inhibitor seed storage LTP family protein precursor expressed
		Chr6	25770001	30590000	LOC_Os06g49780	30117740	30118771	expressed protein
		Chr6	25770001	30590000	LOC_Os06g49790	30122819	30128027	acyltransferase putative expressed
		Chr6	25770001	30590000	LOC_Os06g49810	30136547	30141160	glycosyl transferase family 8 putative expressed
		Chr6	25770001	30590000	LOC_Os06g49820	30151743	30155075	transposon protein putative CACTA En Spm sub-class expressed
		Chr6	25770001	30590000	LOC_Os06g49830	30161499	30162653	SHI putative expressed
		Chr6	25770001	30590000	LOC_Os06g49840	30173485	30178066	OsMADS16MADS-box family gene with MIKCc type-box expressed
		Chr6	25770001	30590000	LOC_Os06g49850	30180081	30180834	expressed protein
		Chr6	25770001	30590000	LOC_Os06g49860	30183274	30186939	methyltransferase putative expressed
		Chr6	25770001	30590000	LOC_Os06g49870	30187080	30189238	tRNA-dihydrouridine synthase putative expressed
		Chr6	25770001	30590000	LOC_Os06g49880	30196097	30197605	B-box zinc finger family protein putative expressed
		Chr6	25770001	30590000	LOC_Os06g49890	30202970	30207141	coiled-coil domain-containing protein 90A mitochondrial precursor putative expressed
		Chr6	25770001	30590000	LOC_Os06g49900	30209774	30211219	retrotransposon protein putative unclassified expressed
		Chr6	25770001	30590000	LOC_Os06g49910	30212914	30218091	retrotransposon protein putative unclassified
		Chr6	25770001	30590000	LOC_Os06g49920	30221418	30223862	expressed protein
		Chr6	25770001	30590000	LOC_Os06g49940	30234847	30236214	retrotransposon protein putative unclassified expressed
		Chr6	25770001	30590000	LOC_Os06g49960	30252028	30255275	retrotransposon protein putative unclassified expressed
		Chr6	25770001	30590000	LOC_Os06g49970	30262778	30266915	alpha-amylase precursor putative expressed
		Chr6	25770001	30590000	LOC_Os06g49980	30269919	30272801	expressed protein
		Chr6	25770001	30590000	LOC_Os06g50000	30279363	30281770	LYR motif containing protein putative expressed
		Chr6	25770001	30590000	LOC_Os06g50010	30282921	30287783	transposon protein putative CACTA En Spm sub-class expressed
		Chr6	25770001	30590000	LOC_Os06g50020	30289320	30292651	transposon protein putative CACTA En Spm sub-class expressed
		Chr6	25770001	30590000	LOC_Os06g50030	30301723	30308398	CAMK_CAMK_like.30CAMK includes calcium calmodulin depedent protein kinases expressed
		Chr6	25770001	30590000	LOC_Os06g50040	30314749	30315668	OsSAUR29Auxin-responsive SAUR gene family member expressed
		Chr6	25770001	30590000	LOC_Os06g50050	30332479	30336110	AAA-type ATPase family protein putative expressed
		Chr6	25770001	30590000	LOC_Os06g50060	30336259	30336936	ras-related protein putative expressed
		Chr6	25770001	30590000	LOC_Os06g50070	30338357	30339335	expressed protein
		Chr6	25770001	30590000	LOC_Os06g50080	30340446	30341829	DUF581 domain containing protein expressed
		Chr6	25770001	30590000	LOC_Os06g50090	30346014	30346328	expressed protein
		Chr6	25770001	30590000	LOC_Os06g50100	30346755	30350034	tyrosine protein kinase domain containing protein putative expressed
		Chr6	25770001	30590000	LOC_Os06g50110	30352994	30357039	expressed protein
		Chr6	25770001	30590000	LOC_Os06g50130	30362750	30363810	expressed protein
		Chr6	25770001	30590000	LOC_Os06g50140	30364054	30366662	endoglucanase putative expressed
		Chr6	25770001	30590000	LOC_Os06g50146	30367350	30370711	calcium-dependent protein kinase CPK1 adapter protein 2 putative expressed
		Chr6	25770001	30590000	LOC_Os06g50154	30371093	30374533	translocon-associated protein subunit alpha precursor putative expressed
		Chr6	25770001	30590000	LOC_Os06g50170	30376239	30381348	BRE putative expressed
		Chr6	25770001	30590000	LOC_Os06g50180	30383137	30386890	DUF803 domain containing putative expressed
		Chr6	25770001	30590000	LOC_Os06g50200	30397267	30400162	retrotransposon protein putative unclassified expressed
		Chr6	25770001	30590000	LOC_Os06g50210	30401326	30403074	expressed protein
		Chr6	25770001	30590000	LOC_Os06g50230	30417657	30418845	expressed protein
		Chr6	25770001	30590000	LOC_Os06g50240	30420078	30422998	thaumatin putative expressed
		Chr6	25770001	30590000	LOC_Os06g50250	30422607	30423505	conserved hypothetical protein
		Chr6	25770001	30590000	LOC_Os06g50270	30428224	30434334	retrotransposon protein putative Ty3-gypsy subclass expressed
		Chr6	25770001	30590000	LOC_Os06g50280	30434754	30437760	OsFBL31F-box domain and LRR containing protein expressed
		Chr6	25770001	30590000	LOC_Os06g50300	30444411	30450497	heat shock protein putative expressed
		Chr6	25770001	30590000	LOC_Os06g50310	30452438	30456222	E -related protein putative expressed
		Chr6	25770001	30590000	LOC_Os06g50330	30464797	30468102	senescence-associated protein putative expressed
		Chr6	25770001	30590000	LOC_Os06g50350	30479410	30480798	expressed protein
		Chr6	25770001	30590000	LOC_Os06g50360	30480316	30485250	pseudouridine synthase family protein putative expressed
		Chr6	25770001	30590000	LOC_Os06g50370	30492760	30496151	zinc finger C3HC4 type domain containing protein expressed
		Chr6	25770001	30590000	LOC_Os06g50380	30496473	30501195	protein phosphatase putative expressed
		Chr6	25770001	30590000	LOC_Os06g50390	30509418	30512323	eukaryotic aspartyl protease domain containing protein expressed
		Chr6	25770001	30590000	LOC_Os06g50400	30520191	30521381	expansin precursor putative expressed
		Chr6	25770001	30590000	LOC_Os06g50410	30521808	30523034	DUF677 domain containing protein putative expressed
		Chr6	25770001	30590000	LOC_Os06g50420	30527970	30529070	plastocyanin-like domain containing protein putative expressed
		Chr6	25770001	30590000	LOC_Os06g50430	30529299	30530519	expressed protein
		Chr6	25770001	30590000	LOC_Os06g50440	30537132	30538525	expressed protein
		Chr6	25770001	30590000	LOC_Os06g50450	30542967	30550267	expressed protein
		Chr6	25770001	30590000	LOC_Os06g50470	30559812	30560602	expressed protein
		Chr6	25770001	30590000	LOC_Os06g50480	30564131	30567036	bZIP transcription factor domain containing protein expressed
		Chr6	25770001	30590000	LOC_Os06g50490	30568515	30571159	expressed protein
		Chr6	25770001	30590000	LOC_Os06g50510	30574837	30583595	START domain containing protein expressed
		Chr6	25770001	30590000	LOC_Os06g50520	30589162	30592998	expressed protein
		Chr6	25770001	30590000	LOC_Os06g43044	25870091	25876328	GDSL-like lipase acylhydrolase putative expressed
		Chr6	25770001	30590000	LOC_Os06g43120	25918412	25926334	zinc finger C-x8-C-x5-C-x3-H type family protein expressed
		Chr6	25770001	30590000	LOC_Os06g43210	25967860	25974644	zinc finger C3HC4 type domain containing protein expressed
		Chr6	25770001	30590000	LOC_Os06g43230	25984225	25985171	hypothetical protein
		Chr6	25770001	30590000	LOC_Os06g43330	26048160	26051100	retrotransposon protein putative unclassified expressed
		Chr6	25770001	30590000	LOC_Os06g43460	26115044	26121199	retrotransposon protein putative unclassified expressed
		Chr6	25770001	30590000	LOC_Os06g43560	26189972	26198119	phox domain-containing protein putative expressed
		Chr6	25770001	30590000	LOC_Os06g43610	26229857	26232885	formamidopyrimidine-DNA glycosylase putative expressed
		Chr6	25770001	30590000	LOC_Os06g43630	26242005	26250269	sucrose-phosphate synthase putative expressed
		Chr6	25770001	30590000	LOC_Os06g43650	26263103	26266853	secreted salivary protein putative expressed
		Chr6	25770001	30590000	LOC_Os06g43670	26279804	26292345	Leucine Rich Repeat family protein expressed
		Chr6	25770001	30590000	LOC_Os06g43700	26312602	26315063	transmembrane amino acid transporter protein putative expressed
		Chr6	25770001	30590000	LOC_Os06g43750	26326167	26329344	expressed protein
		Chr6	25770001	30590000	LOC_Os06g43790	26360281	26374490	transcription initiation factor TFIID subunit 1 putative expressed
		Chr6	25770001	30590000	LOC_Os06g43800	26375956	26379227	methyltransferase domain containing protein putative expressed
		Chr6	25770001	30590000	LOC_Os06g43870	26421512	26427830	expressed protein
		Chr6	25770001	30590000	LOC_Os06g43900	26442595	26444898	ribosomal protein L35 putative expressed
		Chr6	25770001	30590000	LOC_Os06g43930	26456227	26461806	OsProCP2Putative Lysosomal Pro-x Carboxypeptidase homologue expressed
		Chr6	25770001	30590000	LOC_Os06g43980	26490442	26493074	expressed protein
		Chr6	25770001	30590000	LOC_Os06g44034	26554537	26561226	expressed protein
		Chr6	25770001	30590000	LOC_Os06g44180	26652829	26659263	NAD dependent epimerase dehydratase family protein putative expressed
		Chr6	25770001	30590000	LOC_Os06g44230	26680140	26690056	DNA-directed RNA polymerase 3A chloroplast precursor putative expressed
		Chr6	25770001	30590000	LOC_Os06g44310	26752551	26755222	tetraspanin family protein putative expressed
		Chr6	25770001	30590000	LOC_Os06g44340	26771140	26773240	retrotransposon protein putative unclassified
		Chr6	25770001	30590000	LOC_Os06g44380	26785108	26792026	ubiquitin carboxyl-terminal hydrolase family protein expressed
		Chr6	25770001	30590000	LOC_Os06g44510	26885873	26886145	hypothetical protein
		Chr6	25770001	30590000	LOC_Os06g44800	27063980	27067208	transposon protein putative Ac Ds sub-class expressed
		Chr6	25770001	30590000	LOC_Os06g44860	27114986	27117417	OsSPL10SBP-box gene family member expressed
		Chr6	25770001	30590000	LOC_Os06g45020	27226619	27233106	STRUBBELIG-RECEPTOR FAMILY 3 precursor putative expressed
		Chr6	25770001	30590000	LOC_Os06g45030	27242823	27247638	transposon protein putative unclassified expressed
		Chr6	25770001	30590000	LOC_Os06g45170	27309510	27314031	retrotransposon protein putative unclassified expressed
		Chr6	25770001	30590000	LOC_Os06g45200	27326491	27328703	group 3 pollen allergen putative expressed
		Chr6	25770001	30590000	LOC_Os06g45250	27341864	27345789	tRNA pseudouridine synthase family protein putative expressed
		Chr6	25770001	30590000	LOC_Os06g45270	27355856	27362011	transposon protein putative unclassified expressed
		Chr6	25770001	30590000	LOC_Os06g45360	27419368	27427845	peptidase M24 family protein putative expressed
		Chr6	25770001	30590000	LOC_Os06g45390	27441352	27444894	expressed protein
		Chr6	25770001	30590000	LOC_Os06g45530	27541438	27544309	retrotransposon protein putative Ty3-gypsy subclass expressed
		Chr6	25770001	30590000	LOC_Os06g45540	27557183	27561599	zinc-binding protein putative expressed
		Chr6	25770001	30590000	LOC_Os06g45630	27622464	27626274	expressed protein
		Chr6	25770001	30590000	LOC_Os06g45650	27637555	27641578	OsMADS30MADS-box family gene with MIKCc type-box expressed
		Chr6	25770001	30590000	LOC_Os06g45700	27672516	27672767	retrotransposon protein putative Ty1-copia subclass
		Chr6	25770001	30590000	LOC_Os06g45740	27687300	27690019	retrotransposon protein putative unclassified expressed
		Chr6	25770001	30590000	LOC_Os06g45780	27704857	27705927	expressed protein
		Chr6	25770001	30590000	LOC_Os06g45810	27719969	27722149	transposon protein putative unclassified
		Chr6	25770001	30590000	LOC_Os06g45840	27734722	27740731	MYB transcription factor putative expressed
		Chr6	25770001	30590000	LOC_Os06g45860	27749131	27756342	molybdenum cofactor sulfurase putative expressed
		Chr6	25770001	30590000	LOC_Os06g45940	27819964	27827493	potassium transporter putative expressed
		Chr6	25770001	30590000	LOC_Os06g45980	27866741	27874406	toprim domain-containing protein putative expressed
		Chr6	25770001	30590000	LOC_Os06g46070	27934524	27935658	hypothetical protein
		Chr6	25770001	30590000	LOC_Os06g46149	27960869	27971323	serine arginine repetitive matrix protein 1 putative expressed
		Chr6	25770001	30590000	LOC_Os06g46240	28007285	28017490	BTB POZ domain containing protein putative expressed
		Chr6	25770001	30590000	LOC_Os06g46380	28143872	28148384	rab geranylgeranyl transferase like protein putative expressed
		Chr6	25770001	30590000	LOC_Os06g46410	28158507	28164559	auxin response factor putative expressed
		Chr6	25770001	30590000	LOC_Os06g46480	28226612	28234193	expressed protein
		Chr6	25770001	30590000	LOC_Os06g46570	28275643	28279475	galactosyltransferase putative expressed
		Chr6	25770001	30590000	LOC_Os06g46754	28390331	28396007	RIC10 putative expressed
		Chr6	25770001	30590000	LOC_Os06g46890	28457948	28463495	zinc finger C-x8-C-x5-C-x3-H type family protein expressed
		Chr6	25770001	30590000	LOC_Os06g47000	28504138	28508822	external NADH-ubiquinone oxidoreductase 1 mitochondrial precursor putative expressed
		Chr6	25770001	30590000	LOC_Os06g47080	28540403	28541137	retrotransposon protein putative Ty3-gypsy subclass expressed
		Chr6	25770001	30590000	LOC_Os06g47120	28555632	28557912	expressed protein
		Chr6	25770001	30590000	LOC_Os06g47150	28586445	28590358	auxin response factor 18 putative expressed
		Chr6	25770001	30590000	LOC_Os06g47210	28620993	28628006	oligopeptidase putative expressed
		Chr6	25770001	30590000	LOC_Os06g47280	28654838	28656979	expressed protein
		Chr6	25770001	30590000	LOC_Os06g47300	28670198	28674844	RNA recognition motif containing protein putative expressed
		Chr6	25770001	30590000	LOC_Os06g47390	28720939	28721585	conserved hypothetical protein
		Chr6	25770001	30590000	LOC_Os06g47440	28736300	28738620	expressed protein
		Chr6	25770001	30590000	LOC_Os06g47470	28752549	28757410	TKL_IRAK_DUF26-lh.2DUF26 kinases have homology to DUF26 containing loci expressed
		Chr6	25770001	30590000	LOC_Os06g47520	28768494	28771067	expressed protein
		Chr6	25770001	30590000	LOC_Os06g47530	28769505	28774431	TKL_IRAK_DUF26-lh.6DUF26 kinases have homology to DUF26 containing loci expressed
		Chr6	25770001	30590000	LOC_Os06g47570	28801751	28804726	PPR repeat containing protein expressed
		Chr6	25770001	30590000	LOC_Os06g47700	28867475	28871006	serine threonine-protein kinase BRI1-like 2 precursor putative expressed
		Chr6	25770001	30590000	LOC_Os06g47730	28881108	28887001	retrotransposon protein putative Ty1-copia subclass expressed
		Chr6	25770001	30590000	LOC_Os06g47750	28898441	28901943	phytosulfokine receptor precursor putative expressed
		Chr6	25770001	30590000	LOC_Os06g47830	28946879	28950601	RPAPutative single-stranded DNA binding complex subunit 2 expressed
		Chr6	25770001	30590000	LOC_Os06g47910	28981124	28983436	GDSL-like lipase acylhydrolase putative expressed
		Chr6	25770001	30590000	LOC_Os06g47990	29013147	29019044	transposon protein putative unclassified expressed
		Chr6	25770001	30590000	LOC_Os06g48110	29111102	29115616	retrotransposon protein putative Ty3-gypsy subclass expressed
		Chr6	25770001	30590000	LOC_Os06g48430	29293399	29299946	retrotransposon protein putative Ty3-gypsy subclass expressed
		Chr6	25770001	30590000	LOC_Os06g48440	29302715	29312084	retrotransposon protein putative Ty3-gypsy subclass expressed
		Chr6	25770001	30590000	LOC_Os06g48470	29322134	29328223	retrotransposon protein putative Ty3-gypsy subclass
		Chr6	25770001	30590000	LOC_Os06g48500	29341864	29343967	expressed protein
		Chr6	25770001	30590000	LOC_Os06g48580	29390779	29394945	retrotransposon protein putative unclassified expressed
		Chr6	25770001	30590000	LOC_Os06g48610	29407744	29412038	CCT motif family protein expressed
		Chr6	25770001	30590000	LOC_Os06g48640	29423023	29431646	proteasome cyclosome repeat containing protein expressed
		Chr6	25770001	30590000	LOC_Os06g48660	29441619	29444248	DEFL21Defensin and Defensin-like DEFL family expressed
		Chr6	25770001	30590000	LOC_Os06g48770	29516243	29523983	OsSBeL1Putative Serine Beta-Lactamase homologue expressed
		Chr6	25770001	30590000	LOC_Os06g48810	29538934	29541219	OsHKT2 3B1Na 2B transporter expressed
		Chr6	25770001	30590000	LOC_Os06g48900	29604897	29611069	retrotransposon protein putative Ty3-gypsy subclass expressed
		Chr6	25770001	30590000	LOC_Os06g48970	29670435	29673508	expressed protein
		Chr6	25770001	30590000	LOC_Os06g48990	29679380	29690111	Leucine Rich Repeat family protein expressed
		Chr6	25770001	30590000	LOC_Os06g49010	29703530	29708687	OsSPL12SBP-box gene family member expressed
		Chr6	25770001	30590000	LOC_Os06g49060	29733805	29737192	ternary complex factor MIP1 putative expressed
		Chr6	25770001	30590000	LOC_Os06g49130	29767892	29781103	TAZ zinc finger family protein expressed
		Chr6	25770001	30590000	LOC_Os06g49185	29802051	29803832	expressed protein
		Chr6	25770001	30590000	LOC_Os06g49210	29814603	29821246	retrotransposon protein putative unclassified expressed
		Chr6	25770001	30590000	LOC_Os06g49260	29850302	29855921	OsWAK65OsWAK receptor-like protein kinase expressed
		Chr6	25770001	30590000	LOC_Os06g49350	29897280	29904443	retrotransposon protein putative unclassified expressed
		Chr6	25770001	30590000	LOC_Os06g49430	29949829	29954874	CGMC_MAPKCMGC_2.11CGMC includes CDA MAPK GSK3 and CLKC kinases expressed
		Chr6	25770001	30590000	LOC_Os06g49450	29961036	29967489	expressed protein
		Chr6	25770001	30590000	LOC_Os06g49530	29996311	29999223	OsFBX 6F-box domain containing protein expressed
		Chr6	25770001	30590000	LOC_Os06g49680	30064110	30065313	expressed protein
		Chr6	25770001	30590000	LOC_Os06g49720	30079058	30081576	retrotransposon protein putative unclassified expressed
		Chr6	25770001	30590000	LOC_Os06g49800	30128197	30134097	ubiquitin interaction motif family protein expressed
		Chr6	25770001	30590000	LOC_Os06g49930	30225218	30231310	OsFBX 7F-box domain containing protein expressed
		Chr6	25770001	30590000	LOC_Os06g49950	30244635	30251399	retrotransposon protein putative unclassified expressed
		Chr6	25770001	30590000	LOC_Os06g50120	30357699	30361201	novel plant SNARE 11 putative expressed
		Chr6	25770001	30590000	LOC_Os06g50190	30387917	30394173	retrotransposon protein putative unclassified expressed
		Chr6	25770001	30590000	LOC_Os06g50260	30424966	30427907	retrotransposon protein putative Ty3-gypsy subclass expressed
		Chr6	25770001	30590000	LOC_Os06g50290	30439404	30443232	transposon protein putative Pong sub-class expressed
		Chr6	25770001	30590000	LOC_Os06g50320	30457261	30463308	transposon protein putative unclassified expressed
		Chr6	25770001	30590000	LOC_Os06g50340	30470045	30474473	receptor protein kinase CLAVATA1 precursor putative expressed
		Chr6	25770001	30590000	LOC_Os06g50460	30555601	30557078	expressed protein
		Chr6	25770001	30590000	LOC_Os06g42980	25818480	25824635	retrotransposon protein putative unclassified expressed
		Chr6	25770001	30590000	LOC_Os06g43384	26082406	26087091	cytochrome P450 putative expressed
		Chr6	25770001	30590000	LOC_Os06g44120	26607361	26607887	retrotransposon protein putative Ty3-gypsy subclass
		Chr6	25770001	30590000	LOC_Os06g44300	26736603	26744116	WAX2 putative expressed
		Chr6	25770001	30590000	LOC_Os06g44480	26862341	26869894	transposon protein putative unclassified expressed
		Chr6	25770001	30590000	LOC_Os06g44730	26999093	27002617	retrotransposon protein putative unclassified expressed
		Chr6	25770001	30590000	LOC_Os06g45900	27782932	27791010	peptidyl-prolyl cis-trans isomerase-like 4 putative expressed
		Chr6	25770001	30590000	LOC_Os06g46284	28045147	28058082	glycosyl hydrolase family 31 putative expressed
		Chr6	25770001	30590000	LOC_Os06g46860	28440982	28444174	expressed protein
		Chr6	25770001	30590000	LOC_Os06g47350	28699601	28706489	RNA polymerase I specific transcription initiation factor RRN3 family protein putative expressed
		Chr6	25770001	30590000	LOC_Os06g47620	28831589	28837128	peptidase putative expressed
		Chr6	25770001	30590000	LOC_Os06g47870	28966758	28967624	expressed protein
		Chr6	25770001	30590000	LOC_Os06g48090	29095903	29102041	retrotransposon protein putative unclassified expressed
		Chr6	25770001	30590000	LOC_Os06g48930	29620476	29622473	expressed protein
		Chr6	25770001	30590000	LOC_Os06g49310	29877099	29885249	MATE efflux family protein putative expressed
		Chr6	25770001	30590000	LOC_Os06g49320	29882897	29886728	glycosyltransferase putative expressed
		Chr6	25770001	30590000	LOC_Os06g49560	30012985	30016023	transposon protein putative CACTA En Spm sub-class
		Chr6	25770001	30590000	LOC_Os06g49990	30274469	30279002	UPF0183 protein putative expressed
		Chr6	25770001	30590000	LOC_Os06g45070	27262805	27264972	diphthamide biosynthesis protein 3 putative expressed
		Chr6	25770001	30590000	LOC_Os06g48530	29357512	29364555	ZOS6-09C2H2 zinc finger protein expressed
		Chr6	25770001	30590000	LOC_Os06g50220	30408646	30414576	expressed protein
	Seg. 8	Chr6	30755001	31220000	LOC_Os06g50830	30754644	30758412	bZIP transcription factor domain containing protein expressed
		Chr6	30755001	31220000	LOC_Os06g50840	30762488	30768201	zinc finger family protein putative expressed
		Chr6	30755001	31220000	LOC_Os06g50860	30770702	30773820	hydrolase acting on carbon-nitrogen putative expressed
		Chr6	30755001	31220000	LOC_Os06g50870	30774114	30776635	DNL zinc finger domain containing protein putative expressed
		Chr6	30755001	31220000	LOC_Os06g50880	30776898	30779652	WD domain G-beta repeat domain containing protein expressed
		Chr6	30755001	31220000	LOC_Os06g50890	30779924	30783639	RNA recognition motif containing protein expressed
		Chr6	30755001	31220000	LOC_Os06g50900	30799405	30801417	expressed protein
		Chr6	30755001	31220000	LOC_Os06g50930	30823392	30826114	rhodanese-like domain containing protein putative expressed
		Chr6	30755001	31220000	LOC_Os06g50940	30828271	30830434	GDSL-like lipase acylhydrolase putative expressed
		Chr6	30755001	31220000	LOC_Os06g50950	30837989	30839952	GDSL-like lipase acylhydrolase putative expressed
		Chr6	30755001	31220000	LOC_Os06g50960	30846360	30848025	expansin precursor putative expressed
		Chr6	30755001	31220000	LOC_Os06g50970	30848411	30850264	expressed protein
		Chr6	30755001	31220000	LOC_Os06g50980	30855270	30856121	expressed protein
		Chr6	30755001	31220000	LOC_Os06g50990	30857608	30859463	expressed protein
		Chr6	30755001	31220000	LOC_Os06g51000	30866013	30866879	carrier putative expressed
		Chr6	30755001	31220000	LOC_Os06g51010	30868978	30870035	expressed protein
		Chr6	30755001	31220000	LOC_Os06g51029	30870317	30877993	OsFtsH1 FtsH protease homologue of AtFtsH1 5 expressed
		Chr6	30755001	31220000	LOC_Os06g51050	30887215	30888471	CHIT7Chitinase family protein precursor expressed
		Chr6	30755001	31220000	LOC_Os06g51060	30890711	30892066	CHIT8Chitinase family protein precursor expressed
		Chr6	30755001	31220000	LOC_Os06g51070	30893477	30894523	no apical meristem protein putative expressed
		Chr6	30755001	31220000	LOC_Os06g51100	30907000	30913486	transmembrane protein putative expressed
		Chr6	30755001	31220000	LOC_Os06g51120	30920830	30921090	expressed protein
		Chr6	30755001	31220000	LOC_Os06g51130	30924197	30926433	spotted leaf 11 putative expressed
		Chr6	30755001	31220000	LOC_Os06g51140	30935754	30936612	ZOS6-11C2H2 zinc finger protein expressed
		Chr6	30755001	31220000	LOC_Os06g51150	30944196	30948366	catalase isozyme B putative expressed
		Chr6	30755001	31220000	LOC_Os06g51170	30953028	30956664	serine threonine-protein kinase Cx32 chloroplast precursor putative expressed
		Chr6	30755001	31220000	LOC_Os06g51180	30957571	30965054	lysine ketoglutarate reductase trans-splicing related 1 putative expressed
		Chr6	30755001	31220000	LOC_Os06g51190	30967319	30973486	lysine ketoglutarate reductase trans-splicing related 1 putative expressed
		Chr6	30755001	31220000	LOC_Os06g51200	30976066	30981070	lysine ketoglutarate reductase trans-splicing related 1 putative expressed
		Chr6	30755001	31220000	LOC_Os06g51210	30986739	30988361	zinc finger family protein putative expressed
		Chr6	30755001	31220000	LOC_Os06g51220	30993254	30995283	HMG1 2 putative expressed
		Chr6	30755001	31220000	LOC_Os06g51240	31007999	31011736	expressed protein
		Chr6	30755001	31220000	LOC_Os06g51260	31025937	31029132	MYB family transcription factor putative expressed
		Chr6	30755001	31220000	LOC_Os06g51280	31049803	31050628	acetolactate synthase 1 chloroplast precursor putative expressed
		Chr6	30755001	31220000	LOC_Os06g51290	31051971	31055926	phytoene synthase chloroplast precursor putative expressed
		Chr6	30755001	31220000	LOC_Os06g51300	31063168	31063449	expressed protein
		Chr6	30755001	31220000	LOC_Os06g51310	31069076	31077481	PAZ domain containing protein putative expressed
		Chr6	30755001	31220000	LOC_Os06g51320	31082746	31084111	GASR8Gibberellin-regulated GASA GAST Snakin family protein precursor expressed
		Chr6	30755001	31220000	LOC_Os06g51330	31083106	31089543	expressed protein
		Chr6	30755001	31220000	LOC_Os06g51340	31097290	31099019	retrotransposon protein putative unclassified expressed
		Chr6	30755001	31220000	LOC_Os06g51350	31100869	31102438	IPP transferase putative expressed
		Chr6	30755001	31220000	LOC_Os06g51360	31105333	31107967	lysM domain containing protein putative expressed
		Chr6	30755001	31220000	LOC_Os06g51370	31109237	31111388	OsSCP38Putative Serine Carboxypeptidase homologue expressed
		Chr6	30755001	31220000	LOC_Os06g51380	31118747	31121613	ROOT HAIRLESS 1 putative expressed
		Chr6	30755001	31220000	LOC_Os06g51400	31132833	31136056	expressed protein
		Chr6	30755001	31220000	LOC_Os06g51410	31136652	31145705	OsPOP15Putative Prolyl Oligopeptidase homologue expressed
		Chr6	30755001	31220000	LOC_Os06g51420	31147901	31150545	coiled-coil domain-containing protein 12 putative expressed
		Chr6	30755001	31220000	LOC_Os06g51430	31151345	31156634	signal peptide peptidase-like 2B putative expressed
		Chr6	30755001	31220000	LOC_Os06g51440	31157329	31158297	transposon protein putative CACTA En Spm sub-class expressed
		Chr6	30755001	31220000	LOC_Os06g51460	31169637	31174867	white-brown complex homolog protein putative expressed
		Chr6	30755001	31220000	LOC_Os06g51470	31179056	31179821	expressed protein
		Chr6	30755001	31220000	LOC_Os06g51480	31181596	31184726	expressed protein
		Chr6	30755001	31220000	LOC_Os06g51490	31184911	31187612	PHD-finger domain containing protein putative expressed
		Chr6	30755001	31220000	LOC_Os06g51500	31204029	31206388	expressed protein
		Chr6	30755001	31220000	LOC_Os06g51510	31208364	31211392	expressed protein
		Chr6	30755001	31220000	LOC_Os06g51520	31212403	31217599	lysine ketoglutarate reductase trans-splicing related 1 putative expressed
		Chr6	30755001	31220000	LOC_Os06g51524	31217635	31219932	expressed protein
		Chr6	30755001	31220000	LOC_Os06g50850	30768267	30770456	expressed protein
		Chr6	30755001	31220000	LOC_Os06g50920	30817438	30823885	protein kinase family protein putative expressed
		Chr6	30755001	31220000	LOC_Os06g51084	30897376	30905815	1 4-alpha-glucan-branching enzyme chloroplast precursor putative expressed
		Chr6	30755001	31220000	LOC_Os06g51110	30915029	30918862	cyclin putative expressed
		Chr6	30755001	31220000	LOC_Os06g51160	30948619	30951470	glycosyl transferase family 8 putative expressed
		Chr6	30755001	31220000	LOC_Os06g51230	30997879	31003884	expressed protein
		Chr6	30755001	31220000	LOC_Os06g51250	31013731	31021754	EF hand family protein putative expressed
		Chr6	30755001	31220000	LOC_Os06g51270	31033381	31048512	1 3-beta-glucan synthase component domain containing protein expressed
		Chr6	30755001	31220000	LOC_Os06g51390	31127415	31130682	expressed protein
		Chr6	30755001	31220000	LOC_Os06g51450	31161699	31169513	PHD-finger domain containing protein expressed
		Chr6	30755001	31220000	LOC_Os06g50910	30797112	30815783	Phosphatidylinositol kinase and FAT containing domain protein putative expressed
	Seg. 9	Chr7	21990001	22300000	LOC_Os07g36700	21989083	21991756	CSLF1cellulose synthase-like family F 3B beta1 3 3B1 4 glucan synthase expressed
		Chr7	21990001	22300000	LOC_Os07g36710	21993411	21995822	retrotransposon protein putative unclassified expressed
		Chr7	21990001	22300000	LOC_Os07g36720	21997650	22002266	retrotransposon protein putative unclassified expressed
		Chr7	21990001	22300000	LOC_Os07g36730	22003036	22003305	expressed protein
		Chr7	21990001	22300000	LOC_Os07g36740	22006062	22012113	CSLF4cellulose synthase-like family F 3B beta1 3 3B1 4 glucan synthase expressed
		Chr7	21990001	22300000	LOC_Os07g36750	22015724	22019184	CSLF3cellulose synthase-like family F 3B beta1 3 3B1 4 glucan synthase expressed
		Chr7	21990001	22300000	LOC_Os07g36760	22024801	22027091	retrotransposon protein putative Ty3-gypsy subclass expressed
		Chr7	21990001	22300000	LOC_Os07g36770	22029085	22034860	retrotransposon protein putative Ty3-gypsy subclass expressed
		Chr7	21990001	22300000	LOC_Os07g36780	22036908	22039724	S-domain receptor-like protein kinase putative expressed
		Chr7	21990001	22300000	LOC_Os07g36790	22043459	22043710	hypothetical protein
		Chr7	21990001	22300000	LOC_Os07g36800	22045994	22048316	UPF0041 domain containing protein putative expressed
		Chr7	21990001	22300000	LOC_Os07g36810	22051337	22052002	expressed protein
		Chr7	21990001	22300000	LOC_Os07g36820	22056411	22059752	uncharacterized Cys-rich domain containing protein putative expressed
		Chr7	21990001	22300000	LOC_Os07g36840	22073738	22074967	OsFBX251F-box domain containing protein expressed
		Chr7	21990001	22300000	LOC_Os07g36850	22075841	22076763	transposon protein putative Pong sub-class expressed
		Chr7	21990001	22300000	LOC_Os07g36860	22077190	22079179	expressed protein
		Chr7	21990001	22300000	LOC_Os07g36880	22088000	22090410	expressed protein
		Chr7	21990001	22300000	LOC_Os07g36890	22090924	22093337	OsFBX253F-box domain containing protein expressed
		Chr7	21990001	22300000	LOC_Os07g36900	22095130	22099277	OsFBL39F-box domain and LRR containing protein expressed
		Chr7	21990001	22300000	LOC_Os07g36920	22107666	22110136	OsFBX255F-box domain containing protein expressed
		Chr7	21990001	22300000	LOC_Os07g36930	22110787	22113703	expressed protein
		Chr7	21990001	22300000	LOC_Os07g36950	22125139	22127924	expressed protein
		Chr7	21990001	22300000	LOC_Os07g36960	22128502	22130403	expressed protein
		Chr7	21990001	22300000	LOC_Os07g36970	22131637	22133774	transposon protein putative unclassified expressed
		Chr7	21990001	22300000	LOC_Os07g36980	22140757	22141931	TKL_IRAK_DUF26-ld.7DUF26 kinases have homology to DUF26 containing loci expressed
		Chr7	21990001	22300000	LOC_Os07g36990	22161131	22166665	retrotransposon protein putative Ty1-copia subclass expressed
		Chr7	21990001	22300000	LOC_Os07g37000	22168924	22169301	hypothetical protein
		Chr7	21990001	22300000	LOC_Os07g37010	22169511	22171932	cyclin putative expressed
		Chr7	21990001	22300000	LOC_Os07g37020	22182883	22183862	expressed protein
		Chr7	21990001	22300000	LOC_Os07g37030	22184376	22187030	cytochrome b6-f complex iron-sulfur subunit chloroplast precursor putative expressed
		Chr7	21990001	22300000	LOC_Os07g37040	22187290	22189082	PB1 domain containing protein expressed
		Chr7	21990001	22300000	LOC_Os07g37045	22197477	22198211	expressed protein
		Chr7	21990001	22300000	LOC_Os07g37050	22200415	22202130	retrotransposon protein putative unclassified
		Chr7	21990001	22300000	LOC_Os07g37060	22202993	22203598	expressed protein
		Chr7	21990001	22300000	LOC_Os07g37070	22205589	22206328	conserved hypothetical protein
		Chr7	21990001	22300000	LOC_Os07g37080	22211290	22213149	OsFBX256F-box domain containing protein expressed
		Chr7	21990001	22300000	LOC_Os07g37090	22222297	22223336	ribosome inactivating protein putative expressed
		Chr7	21990001	22300000	LOC_Os07g37110	22236821	22240341	nucleoside transporter putative expressed
		Chr7	21990001	22300000	LOC_Os07g37130	22243925	22246490	FUR1 putative expressed
		Chr7	21990001	22300000	LOC_Os07g37150	22253777	22256729	expressed protein
		Chr7	21990001	22300000	LOC_Os07g37156	22256278	22258453	expressed protein
		Chr7	21990001	22300000	LOC_Os07g37180	22267749	22273616	ABC1 family domain containing protein putative expressed
		Chr7	21990001	22300000	LOC_Os07g37200	22285046	22291201	transposon protein putative unclassified expressed
		Chr7	21990001	22300000	LOC_Os07g37210	22293735	22295309	MYB family transcription factor putative expressed
		Chr7	21990001	22300000	LOC_Os07g36830	22066415	22071296	OsFBX250F-box domain containing protein expressed
		Chr7	21990001	22300000	LOC_Os07g36870	22082548	22086458	OsFBX252F-box domain containing protein expressed
		Chr7	21990001	22300000	LOC_Os07g36910	22101917	22105152	OsFBX254F-box domain containing protein expressed
		Chr7	21990001	22300000	LOC_Os07g36940	22114961	22123129	eukaryotic translation initiation factor 4G putative expressed
		Chr7	21990001	22300000	LOC_Os07g37100	22231008	22234636	nucleoside transporter putative expressed
		Chr7	21990001	22300000	LOC_Os07g37140	22247627	22252838	expressed protein
		Chr7	21990001	22300000	LOC_Os07g37190	22281176	22284403	transposon protein putative unclassified expressed
	Seg. 10	Chr11	22060001	22445000	LOC_Os11g37380	22061627	22061953	expressed protein
		Chr11	22060001	22445000	LOC_Os11g37410	22090454	22090687	expressed protein
		Chr11	22060001	22445000	LOC_Os11g37430	22107264	22108200	retrotransposon protein putative Ty3-gypsy subclass expressed
		Chr11	22060001	22445000	LOC_Os11g37440	22108454	22112727	retrotransposon protein putative Ty3-gypsy subclass expressed
		Chr11	22060001	22445000	LOC_Os11g37480	22130906	22131124	expressed protein
		Chr11	22060001	22445000	LOC_Os11g37500	22136114	22136620	retrotransposon protein putative unclassified expressed
		Chr11	22060001	22445000	LOC_Os11g37510	22139918	22143879	ribosomal protein L4 putative expressed
		Chr11	22060001	22445000	LOC_Os11g37530	22156557	22158706	expressed protein
		Chr11	22060001	22445000	LOC_Os11g37550	22173476	22174756	OsCML6Calmodulin-related calcium sensor protein expressed
		Chr11	22060001	22445000	LOC_Os11g37560	22175492	22178883	expressed protein
		Chr11	22060001	22445000	LOC_Os11g37570	22181152	22181556	expressed protein
		Chr11	22060001	22445000	LOC_Os11g37580	22186464	22187684	expressed protein
		Chr11	22060001	22445000	LOC_Os11g37590	22189546	22192827	transposon protein putative CACTA En Spm sub-class expressed
		Chr11	22060001	22445000	LOC_Os11g37600	22195333	22198198	transposon protein putative CACTA En Spm sub-class expressed
		Chr11	22060001	22445000	LOC_Os11g37620	22203734	22204676	expressed protein
		Chr11	22060001	22445000	LOC_Os11g37630	22208279	22212647	expressed protein
		Chr11	22060001	22445000	LOC_Os11g37660	22223651	22231042	vegetative storage protein putative expressed
		Chr11	22060001	22445000	LOC_Os11g37670	22241400	22244430	expressed protein
		Chr11	22060001	22445000	LOC_Os11g37690	22267448	22271484	TBC domain containing protein expressed
		Chr11	22060001	22445000	LOC_Os11g37710	22289994	22294793	retrotransposon protein putative unclassified expressed
		Chr11	22060001	22445000	LOC_Os11g37720	22301910	22303659	integral membrane protein DUF6 domain containing protein expressed
		Chr11	22060001	22445000	LOC_Os11g37730	22305683	22310092	glutathione S-transferase N-terminal domain containing protein expressed
		Chr11	22060001	22445000	LOC_Os11g37750	22321580	22324989	retrotransposon protein putative Ty1-copia subclass expressed
		Chr11	22060001	22445000	LOC_Os11g37770	22339911	22340717	retrotransposon protein putative unclassified
		Chr11	22060001	22445000	LOC_Os11g37774	22351283	22356398	stripe rust resistance protein Yr10 putative expressed
		Chr11	22060001	22445000	LOC_Os11g37780	22366978	22370692	stripe rust resistance protein Yr10 putative expressed
		Chr11	22060001	22445000	LOC_Os11g37790	22382419	22384761	mla putative expressed
		Chr11	22060001	22445000	LOC_Os11g37800	22385204	22389776	mla1 putative expressed
		Chr11	22060001	22445000	LOC_Os11g37810	22394137	22394676	expressed protein
		Chr11	22060001	22445000	LOC_Os11g37830	22403642	22406832	retrotransposon protein putative unclassified expressed
		Chr11	22060001	22445000	LOC_Os11g37840	22413502	22414235	expressed protein
		Chr11	22060001	22445000	LOC_Os11g37850	22419268	22424868	stripe rust resistance protein Yr10 putative expressed
		Chr11	22060001	22445000	LOC_Os11g37870	22442247	22445393	stripe rust resistance protein Yr10 putative expressed
		Chr11	22060001	22445000	LOC_Os11g37390	22068104	22070409	OsFBDUF54F-box and DUF domain containing protein expressed
		Chr11	22060001	22445000	LOC_Os11g37400	22085040	22088318	retrotransposon protein putative Ty3-gypsy subclass expressed
		Chr11	22060001	22445000	LOC_Os11g37420	22094589	22103145	transposon protein putative CACTA En Spm sub-class expressed
		Chr11	22060001	22445000	LOC_Os11g37460	22115982	22119311	transposon protein putative CACTA En Spm sub-class expressed
		Chr11	22060001	22445000	LOC_Os11g37490	22134433	22135219	expressed protein
		Chr11	22060001	22445000	LOC_Os11g37540	22159509	22173475	protein phosphatase putative expressed
		Chr11	22060001	22445000	LOC_Os11g37610	22199410	22202646	expressed protein
		Chr11	22060001	22445000	LOC_Os11g37640	22215791	22219121	ADP-ribosylation factor putative expressed
		Chr11	22060001	22445000	LOC_Os11g37680	22261451	22266150	expressed protein
		Chr11	22060001	22445000	LOC_Os11g37740	22310966	22319156	stripe rust resistance protein Yr10 putative expressed
		Chr11	22060001	22445000	LOC_Os11g37759	22328967	22334081	stripe rust resistance protein Yr10 putative expressed
		Chr11	22060001	22445000	LOC_Os11g37820	22396862	22403007	retrotransposon protein putative unclassified expressed
		Chr11	22060001	22445000	LOC_Os11g37860	22427759	22435407	stripe rust resistance protein Yr10 putative expressed
		Chr11	22060001	22445000	LOC_Os11g37520	22150225	22155604	BTBT3Bric-a-Brac Tramtrack Broad Complex BTB domain with tetratricopeptide repeats expressed
		Chr11	22060001	22445000	LOC_Os11g37700	22272820	22282438	pleiotropic drug resistance protein putative expressed
	Seg. 11	Chr11	22650001	23210000	LOC_Os11g38210	22649785	22650366	DUF538 domain containing protein putative expressed
		Chr11	22650001	23210000	LOC_Os11g38220	22651496	22652160	DUF538 domain containing protein putative expressed
		Chr11	22650001	23210000	LOC_Os11g38230	22654139	22655548	OsFBDUF61F-box and DUF domain containing protein expressed
		Chr11	22650001	23210000	LOC_Os11g38240	22657193	22657846	DUF538 domain containing protein putative expressed
		Chr11	22650001	23210000	LOC_Os11g38260	22660470	22662342	PAP fibrillin family domain containing protein expressed
		Chr11	22650001	23210000	LOC_Os11g38270	22663457	22664995	hypothetical protein
		Chr11	22650001	23210000	LOC_Os11g38280	22666031	22666291	expressed protein
		Chr11	22650001	23210000	LOC_Os11g38310	22680331	22684592	expressed protein
		Chr11	22650001	23210000	LOC_Os11g38320	22694626	22696800	transposon protein putative unclassified
		Chr11	22650001	23210000	LOC_Os11g38330	22697693	22704632	ZOS11-06C2H2 zinc finger protein expressed
		Chr11	22650001	23210000	LOC_Os11g38340	22708894	22711722	expressed protein
		Chr11	22650001	23210000	LOC_Os11g38350	22713029	22714426	retrotransposon protein putative unclassified expressed
		Chr11	22650001	23210000	LOC_Os11g38360	22715325	22719222	retrotransposon protein putative unclassified expressed
		Chr11	22650001	23210000	LOC_Os11g38370	22727613	22727867	hypothetical protein
		Chr11	22650001	23210000	LOC_Os11g38380	22729201	22732922	expressed protein
		Chr11	22650001	23210000	LOC_Os11g38390	22735417	22737431	expressed protein
		Chr11	22650001	23210000	LOC_Os11g38400	22738737	22739120	hypothetical protein
		Chr11	22650001	23210000	LOC_Os11g38410	22747007	22747441	expressed protein
		Chr11	22650001	23210000	LOC_Os11g38420	22755050	22757230	transposon protein putative unclassified
		Chr11	22650001	23210000	LOC_Os11g38430	22759741	22760167	expressed protein
		Chr11	22650001	23210000	LOC_Os11g38440	22763793	22767680	expressed protein
		Chr11	22650001	23210000	LOC_Os11g38450	22768598	22772131	expressed protein
		Chr11	22650001	23210000	LOC_Os11g38456	22777391	22781112	transposon protein putative CACTA En Spm sub-class expressed
		Chr11	22650001	23210000	LOC_Os11g38462	22784100	22787432	transposon protein putative CACTA En Spm sub-class expressed
		Chr11	22650001	23210000	LOC_Os11g38470	22794994	22795662	expressed protein
		Chr11	22650001	23210000	LOC_Os11g38480	22799288	22802116	NBS-LRR type disease resistance protein putative expressed
		Chr11	22650001	23210000	LOC_Os11g38500	22816581	22817823	OsFBDUF62F-box and DUF domain containing protein expressed
		Chr11	22650001	23210000	LOC_Os11g38510	22820362	22820654	expressed protein
		Chr11	22650001	23210000	LOC_Os11g38520	22823283	22827625	expressed protein
		Chr11	22650001	23210000	LOC_Os11g38530	22828336	22831078	retrotransposon protein putative unclassified expressed
		Chr11	22650001	23210000	LOC_Os11g38540	22832081	22838218	retrotransposon protein putative unclassified expressed
		Chr11	22650001	23210000	LOC_Os11g38550	22842504	22844411	transposon protein putative CACTA En Spm sub-class
		Chr11	22650001	23210000	LOC_Os11g38560	22846024	22847220	transposon protein putative CACTA En Spm sub-class expressed
		Chr11	22650001	23210000	LOC_Os11g38580	22862447	22867268	NBS-LRR type disease resistance protein putative expressed
		Chr11	22650001	23210000	LOC_Os11g38590	22869638	22870198	expressed protein
		Chr11	22650001	23210000	LOC_Os11g38600	22872163	22872591	TruB family pseudouridylate synthase putative expressed
		Chr11	22650001	23210000	LOC_Os11g38610	22876399	22884547	expressed protein
		Chr11	22650001	23210000	LOC_Os11g38640	22910686	22917137	expressed protein
		Chr11	22650001	23210000	LOC_Os11g38650	22925987	22928036	UDP-glucoronosyl UDP-glucosyl transferase putative expressed
		Chr11	22650001	23210000	LOC_Os11g38660	22941580	22944104	transposon protein putative CACTA En Spm sub-class expressed
		Chr11	22650001	23210000	LOC_Os11g38680	22957630	22958127	expressed protein
		Chr11	22650001	23210000	LOC_Os11g38690	22962046	22965743	transposon protein putative CACTA En Spm sub-class expressed
		Chr11	22650001	23210000	LOC_Os11g38710	22973654	22974256	expressed protein
		Chr11	22650001	23210000	LOC_Os11g38720	22979471	22983566	retrotransposon protein putative Ty3-gypsy subclass
		Chr11	22650001	23210000	LOC_Os11g38750	23011030	23015598	retrotransposon protein putative unclassified expressed
		Chr11	22650001	23210000	LOC_Os11g38760	23028285	23028935	retrotransposon protein putative LINE subclass expressed
		Chr11	22650001	23210000	LOC_Os11g38765	23053077	23053500	expressed protein
		Chr11	22650001	23210000	LOC_Os11g38780	23060525	23061100	EF hand family protein putative
		Chr11	22650001	23210000	LOC_Os11g38790	23063495	23064576	expressed protein
		Chr11	22650001	23210000	LOC_Os11g38810	23077519	23081682	mannose-6-phosphate isomerase putative expressed
		Chr11	22650001	23210000	LOC_Os11g38820	23090802	23096415	retrotransposon protein putative Ty3-gypsy subclass expressed
		Chr11	22650001	23210000	LOC_Os11g38830	23097303	23097788	PE-PGRS family protein putative expressed
		Chr11	22650001	23210000	LOC_Os11g38840	23104256	23104793	expressed protein
		Chr11	22650001	23210000	LOC_Os11g38850	23119941	23123193	TKL_IRAK_DUF26-la.7DUF26 kinases have homology to DUF26 containing loci expressed
		Chr11	22650001	23210000	LOC_Os11g38860	23128489	23134152	methyltransferase putative expressed
		Chr11	22650001	23210000	LOC_Os11g38880	23140918	23142279	hypothetical protein
		Chr11	22650001	23210000	LOC_Os11g38900	23158472	23164258	histone-lysine N-methyltransferase H3 lysine-9 specific SUVH1 putative expressed
		Chr11	22650001	23210000	LOC_Os11g38910	23166977	23167787	pyruvate decarboxylase isozyme 1 putative expressed
		Chr11	22650001	23210000	LOC_Os11g38920	23171897	23176348	HVA22 putative expressed
		Chr11	22650001	23210000	LOC_Os11g38930	23176604	23178856	tRNA-splicing endonuclease subunit Sen2 putative expressed
		Chr11	22650001	23210000	LOC_Os11g38959	23184447	23187634	40S ribosomal protein S9-2 putative expressed
		Chr11	22650001	23210000	LOC_Os11g38970	23189532	23190792	expressed protein
		Chr11	22650001	23210000	LOC_Os11g38980	23194769	23197394	F-box Kelch-repeat protein putative expressed
		Chr11	22650001	23210000	LOC_Os11g38250	22658414	22660215	expressed protein
		Chr11	22650001	23210000	LOC_Os11g38620	22887402	22892035	expressed protein
		Chr11	22650001	23210000	LOC_Os11g38630	22900684	22908302	expressed protein
		Chr11	22650001	23210000	LOC_Os11g38670	22949431	22954688	DEAD-box ATP-dependent RNA helicase putative expressed
		Chr11	22650001	23210000	LOC_Os11g38700	22968275	22971607	transposon protein putative CACTA En Spm sub-class expressed
		Chr11	22650001	23210000	LOC_Os11g38870	23132264	23137598	helix-loop-helix DNA-binding domain containing protein expressed
		Chr11	22650001	23210000	LOC_Os11g38890	23148903	23154656	retrotransposon protein putative unclassified expressed
		Chr11	22650001	23210000	LOC_Os11g38300	22672676	22678761	retrotransposon protein putative unclassified expressed
		Chr11	22650001	23210000	LOC_Os11g38800	23065945	23072824	zinc finger family protein putative expressed
Group II	Seg. 12	Chr4	27095001	27375000	LOC_Os04g45780	27092824	27096679	retrotransposon protein putative unclassified expressed
		Chr4	27095001	27375000	LOC_Os04g45790	27108715	27109053	expressed protein
		Chr4	27095001	27375000	LOC_Os04g45810	27124166	27125512	homeobox associated leucine zipper putative expressed
		Chr4	27095001	27375000	LOC_Os04g45821	27133034	27135595	expressed protein
		Chr4	27095001	27375000	LOC_Os04g45834	27137046	27144292	DUF584 domain containing protein putative expressed
		Chr4	27095001	27375000	LOC_Os04g45850	27149324	27150577	transposon protein putative unclassified expressed
		Chr4	27095001	27375000	LOC_Os04g45860	27154339	27158799	transposon protein putative unclassified expressed
		Chr4	27095001	27375000	LOC_Os04g45870	27160363	27162692	expressed protein
		Chr4	27095001	27375000	LOC_Os04g45880	27163640	27163855	expressed protein
		Chr4	27095001	27375000	LOC_Os04g45890	27172115	27173657	retrotransposon protein putative unclassified expressed
		Chr4	27095001	27375000	LOC_Os04g45900	27183872	27187869	transposon protein putative unclassified expressed
		Chr4	27095001	27375000	LOC_Os04g45910	27191011	27195254	placental protein 11 precursor putative expressed
		Chr4	27095001	27375000	LOC_Os04g45920	27194339	27197018	protein kinase domain containing protein expressed
		Chr4	27095001	27375000	LOC_Os04g45930	27200262	27206973	RNA recognition motif containing protein expressed
		Chr4	27095001	27375000	LOC_Os04g45940	27210157	27211268	transcription factor like protein putative expressed
		Chr4	27095001	27375000	LOC_Os04g45950	27214090	27218840	amino acid permease family protein putative expressed
		Chr4	27095001	27375000	LOC_Os04g45960	27222615	27226399	OsSub42Putative Subtilisin homologue expressed
		Chr4	27095001	27375000	LOC_Os04g45970	27233360	27238105	glutamate dehydrogenase protein putative expressed
		Chr4	27095001	27375000	LOC_Os04g45980	27241150	27241596	glycine-rich cell wall protein putative expressed
		Chr4	27095001	27375000	LOC_Os04g46000	27251810	27254199	cyclin putative expressed
		Chr4	27095001	27375000	LOC_Os04g46010	27256245	27258942	PPR repeat domain containing protein putative expressed
		Chr4	27095001	27375000	LOC_Os04g46030	27268324	27268980	expressed protein
		Chr4	27095001	27375000	LOC_Os04g46040	27271845	27272214	hypothetical protein
		Chr4	27095001	27375000	LOC_Os04g46060	27284275	27290983	WRKY36 expressed
		Chr4	27095001	27375000	LOC_Os04g46100	27318314	27323409	expressed protein
		Chr4	27095001	27375000	LOC_Os04g46110	27326622	27327503	fibroin heavy chain precursor putative expressed
		Chr4	27095001	27375000	LOC_Os04g46120	27328770	27329428	plastocyanin-like domain containing protein putative expressed
		Chr4	27095001	27375000	LOC_Os04g46130	27333688	27335203	plastocyanin-like domain containing protein putative expressed
		Chr4	27095001	27375000	LOC_Os04g46140	27336576	27337911	transferase family protein putative expressed
		Chr4	27095001	27375000	LOC_Os04g46150	27340043	27340972	transposon protein putative unclassified expressed
		Chr4	27095001	27375000	LOC_Os04g46160	27341410	27343657	expressed protein
		Chr4	27095001	27375000	LOC_Os04g46170	27345279	27347822	ubiquitin carboxyl-terminal hydrolase family 1 putative expressed
		Chr4	27095001	27375000	LOC_Os04g46180	27353813	27357800	AGC_PVPK_like_kin82y.11ACG kinases include homologs to PKA PKG and PKC expressed
		Chr4	27095001	27375000	LOC_Os04g46190	27358198	27361232	ubiquitin carboxyl-terminal hydrolase family 1 putative expressed
		Chr4	27095001	27375000	LOC_Os04g46200	27362086	27362954	oleosin putative expressed
		Chr4	27095001	27375000	LOC_Os04g46210	27367827	27369695	transposon protein putative Mariner sub-class expressed
		Chr4	27095001	27375000	LOC_Os04g46220	27370862	27373629	ethylene-responsive transcription factor putative expressed
		Chr4	27095001	27375000	LOC_Os04g45800	27111170	27118481	diacylglycerol kinase putative expressed
		Chr4	27095001	27375000	LOC_Os04g45990	27244079	27246792	histone-lysine N-methyltransferase putative expressed
		Chr4	27095001	27375000	LOC_Os04g46050	27275215	27282769	Alg9-like mannosyltransferase protein putative expressed
		Chr4	27095001	27375000	LOC_Os04g46079	27300831	27317008	ELMO CED-12 family protein putative expressed
		Chr4	27095001	27375000	LOC_Os04g46020	27260209	27264560	GATA zinc finger domain containing protein expressed
	Seg. 13	Chr4	34730001	35485000	LOC_Os04g58350	34725441	34730390	TFIIH basal transcription factor complex p52 subunit putative expressed
		Chr4	34730001	35485000	LOC_Os04g58360	34731056	34731445	expressed protein
		Chr4	34730001	35485000	LOC_Os04g58370	34732769	34733344	expressed protein
		Chr4	34730001	35485000	LOC_Os04g58390	34737984	34742719	allantoinase putative expressed
		Chr4	34730001	35485000	LOC_Os04g58400	34743472	34749766	tRNA synthetase putative expressed
		Chr4	34730001	35485000	LOC_Os04g58410	34751498	34756079	smr domain containing protein expressed
		Chr4	34730001	35485000	LOC_Os04g58420	34761220	34763491	MLO domain containing protein putative expressed
		Chr4	34730001	35485000	LOC_Os04g58430	34765421	34766326	retrotransposon protein putative unclassified
		Chr4	34730001	35485000	LOC_Os04g58440	34767321	34768225	retrotransposon protein putative unclassified
		Chr4	34730001	35485000	LOC_Os04g58450	34769032	34775232	retrotransposon protein putative unclassified expressed
		Chr4	34730001	35485000	LOC_Os04g58460	34776688	34777075	expressed protein
		Chr4	34730001	35485000	LOC_Os04g58480	34787366	34790215	EF hand family protein putative expressed
		Chr4	34730001	35485000	LOC_Os04g58490	34790785	34791388	expressed protein
		Chr4	34730001	35485000	LOC_Os04g58520	34804283	34804876	expressed protein
		Chr4	34730001	35485000	LOC_Os04g58530	34807133	34807784	expressed protein
		Chr4	34730001	35485000	LOC_Os04g58540	34807961	34809110	transposon protein putative Mariner sub-class expressed
		Chr4	34730001	35485000	LOC_Os04g58550	34810479	34813527	acyl-CoA-binding domain-containing protein 6 putative expressed
		Chr4	34730001	35485000	LOC_Os04g58555	34814248	34815214	X8 domain containing protein expressed
		Chr4	34730001	35485000	LOC_Os04g58560	34816644	34820086	cysteine protease ATG4 putative expressed
		Chr4	34730001	35485000	LOC_Os04g58564	34820545	34823251	GA18008-PA putative expressed
		Chr4	34730001	35485000	LOC_Os04g58570	34824425	34826306	C2 domain containing protein putative expressed
		Chr4	34730001	35485000	LOC_Os04g58580	34828250	34831282	phosphomannomutase putative expressed
		Chr4	34730001	35485000	LOC_Os04g58600	34839496	34843337	L-asparaginase precursor protein putative expressed
		Chr4	34730001	35485000	LOC_Os04g58610	34852967	34854888	retrotransposon protein putative unclassified expressed
		Chr4	34730001	35485000	LOC_Os04g58630	34869997	34877172	DNA mismatch repair protein MSH3 putative expressed
		Chr4	34730001	35485000	LOC_Os04g58650	34884414	34885250	retrotransposon protein putative unclassified
		Chr4	34730001	35485000	LOC_Os04g58680	34891819	34892196	core histone H2A H2B H3 H4 putative expressed
		Chr4	34730001	35485000	LOC_Os04g58700	34901588	34907365	expressed protein
		Chr4	34730001	35485000	LOC_Os04g58710	34908441	34910661	AMP-binding domain containing protein expressed
		Chr4	34730001	35485000	LOC_Os04g58720	34915791	34920089	anthranilate phosphoribosyltransferase putative expressed
		Chr4	34730001	35485000	LOC_Os04g58730	34922128	34926501	AT hook motif domain containing protein expressed
		Chr4	34730001	35485000	LOC_Os04g58740	34939213	34939653	expressed protein
		Chr4	34730001	35485000	LOC_Os04g58760	34950466	34951726	membrane associated DUF588 domain containing protein putative expressed
		Chr4	34730001	35485000	LOC_Os04g58770	34956444	34958070	expressed protein
		Chr4	34730001	35485000	LOC_Os04g58790	34972048	34972293	expressed protein
		Chr4	34730001	35485000	LOC_Os04g58800	34975646	34977779	ubiquitin-conjugating enzyme putative expressed
		Chr4	34730001	35485000	LOC_Os04g58810	34980601	34982203	CAF1 family ribonuclease containing protein putative expressed
		Chr4	34730001	35485000	LOC_Os04g58820	34988834	34990126	ATOFP18 OFP18 putative expressed
		Chr4	34730001	35485000	LOC_Os04g58830	34991957	34994799	ribosome biogenesis regulatory protein putative expressed
		Chr4	34730001	35485000	LOC_Os04g58840	34997071	34999168	Eukaryotic aspartyl protease domain containing protein expressed
		Chr4	34730001	35485000	LOC_Os04g58850	35000969	35002146	harpin-induced protein 1 domain containing protein expressed
		Chr4	34730001	35485000	LOC_Os04g58860	35010940	35012452	harpin-induced protein 1 domain containing protein expressed
		Chr4	34730001	35485000	LOC_Os04g58870	35016589	35020790	exo70 exocyst complex subunit putative expressed
		Chr4	34730001	35485000	LOC_Os04g58880	35021615	35028169	exo70 exocyst complex subunit putative expressed
		Chr4	34730001	35485000	LOC_Os04g58890	35031187	35032646	expressed protein
		Chr4	34730001	35485000	LOC_Os04g58900	35034826	35038350	hydrolase NUDIX family domain containing protein expressed
		Chr4	34730001	35485000	LOC_Os04g58910	35039915	35043790	receptor protein kinase TMK1 precursor putative expressed
		Chr4	34730001	35485000	LOC_Os04g58920	35054463	35056161	U-box domain-containing protein putative expressed
		Chr4	34730001	35485000	LOC_Os04g58940	35064007	35064548	expressed protein
		Chr4	34730001	35485000	LOC_Os04g58960	35067281	35074912	regulator of chromosome condensation putative expressed
		Chr4	34730001	35485000	LOC_Os04g58970	35084308	35089011	uncharacterized ACR YggU family COG1872 containing protein expressed
		Chr4	34730001	35485000	LOC_Os04g58980	35084483	35089011	pentatricopeptide putative expressed
		Chr4	34730001	35485000	LOC_Os04g58990	35089348	35091263	CAMK_CAMK_like_ULKh_APGy.3CAMK includes calcium calmodulin depedent protein kinases expressed
		Chr4	34730001	35485000	LOC_Os04g59010	35105030	35106854	F-box domain containing protein expressed
		Chr4	34730001	35485000	LOC_Os04g59020	35111460	35112512	integral membrane protein putative expressed
		Chr4	34730001	35485000	LOC_Os04g59030	35114846	35116113	expressed protein
		Chr4	34730001	35485000	LOC_Os04g59040	35120685	35124131	soluble inorganic pyrophosphatase putative expressed
		Chr4	34730001	35485000	LOC_Os04g59060	35128585	35132608	heat shock protein DnaJ putative expressed
		Chr4	34730001	35485000	LOC_Os04g59090	35145111	35147257	retrotransposon protein putative Ty3-gypsy subclass expressed
		Chr4	34730001	35485000	LOC_Os04g59110	35162862	35164580	retrotransposon protein putative unclassified expressed
		Chr4	34730001	35485000	LOC_Os04g59120	35167699	35171000	auxin-induced protein 5NG4 putative expressed
		Chr4	34730001	35485000	LOC_Os04g59140	35181977	35183870	expressed protein
		Chr4	34730001	35485000	LOC_Os04g59150	35187373	35189338	peroxidase precursor putative expressed
		Chr4	34730001	35485000	LOC_Os04g59170	35196422	35199347	retrotransposon protein putative Ty3-gypsy subclass expressed
		Chr4	34730001	35485000	LOC_Os04g59180	35199999	35205773	retrotransposon protein putative Ty3-gypsy subclass expressed
		Chr4	34730001	35485000	LOC_Os04g59190	35207044	35208653	peroxidase precursor putative expressed
		Chr4	34730001	35485000	LOC_Os04g59200	35215124	35216756	peroxidase precursor putative expressed
		Chr4	34730001	35485000	LOC_Os04g59210	35221644	35223996	peroxidase precursor putative expressed
		Chr4	34730001	35485000	LOC_Os04g59220	35226102	35227499	retrotransposon protein putative unclassified expressed
		Chr4	34730001	35485000	LOC_Os04g59230	35228508	35229714	retrotransposon protein putative unclassified expressed
		Chr4	34730001	35485000	LOC_Os04g59240	35232713	35233253	transposon protein putative unclassified
		Chr4	34730001	35485000	LOC_Os04g59250	35234251	35240209	retrotransposon protein putative Ty3-gypsy subclass expressed
		Chr4	34730001	35485000	LOC_Os04g59260	35245107	35246738	peroxidase precursor putative expressed
		Chr4	34730001	35485000	LOC_Os04g59270	35247187	35248425	hypothetical protein
		Chr4	34730001	35485000	LOC_Os04g59280	35250494	35253749	retrotransposon protein putative unclassified expressed
		Chr4	34730001	35485000	LOC_Os04g59300	35264723	35266260	strictosidine synthase putative expressed
		Chr4	34730001	35485000	LOC_Os04g59310	35267097	35270270	phospholipase C putative expressed
		Chr4	34730001	35485000	LOC_Os04g59330	35277603	35279154	expressed protein
		Chr4	34730001	35485000	LOC_Os04g59340	35280662	35282692	RNA-binding region RNP-1 putative expressed
		Chr4	34730001	35485000	LOC_Os04g59360	35283206	35286176	csAtPR5 putative expressed
		Chr4	34730001	35485000	LOC_Os04g59370	35287781	35289156	thaumatin putative expressed
		Chr4	34730001	35485000	LOC_Os04g59380	35297598	35300349	ZOS4-14C2H2 zinc finger protein expressed
		Chr4	34730001	35485000	LOC_Os04g59394	35310263	35316077	expressed protein
		Chr4	34730001	35485000	LOC_Os04g59420	35327019	35328615	expressed protein
		Chr4	34730001	35485000	LOC_Os04g59430	35329531	35333147	auxin response factor putative expressed
		Chr4	34730001	35485000	LOC_Os04g59440	35337067	35338192	chlorophyll A-B binding protein putative expressed
		Chr4	34730001	35485000	LOC_Os04g59450	35344313	35346249	CAMK_CAMK_like.28CAMK includes calcium calmodulin depedent protein kinases expressed
		Chr4	34730001	35485000	LOC_Os04g59460	35347115	35355627	expressed protein
		Chr4	34730001	35485000	LOC_Os04g59470	35358602	35359459	no apical meristem protein putative expressed
		Chr4	34730001	35485000	LOC_Os04g59480	35360056	35363520	POT family protein expressed
		Chr4	34730001	35485000	LOC_Os04g59520	35398604	35402604	anthranilate phosphoribosyltransferase putative expressed
		Chr4	34730001	35485000	LOC_Os04g59530	35404273	35405551	transposon protein putative CACTA En Spm sub-class
		Chr4	34730001	35485000	LOC_Os04g59540	35413243	35418842	phosphatidylinositol-4-phosphate 5-Kinase putative expressed
		Chr4	34730001	35485000	LOC_Os04g59550	35418920	35421552	phosphate phosphate translocator putative expressed
		Chr4	34730001	35485000	LOC_Os04g59560	35422986	35426837	tubulin folding cofactor B putative expressed
		Chr4	34730001	35485000	LOC_Os04g59570	35426964	35429654	expressed protein
		Chr4	34730001	35485000	LOC_Os04g59580	35430341	35432837	zinc finger C3HC4 type domain containing protein expressed
		Chr4	34730001	35485000	LOC_Os04g59600	35439339	35443771	pentatricopeptide putative expressed
		Chr4	34730001	35485000	LOC_Os04g59610	35443924	35446343	expressed protein
		Chr4	34730001	35485000	LOC_Os04g59620	35445920	35451211	SNF2 family N-terminal domain containing protein expressed
		Chr4	34730001	35485000	LOC_Os04g59630	35462549	35463100	prenylcysteine oxidase 1 precursor putative expressed
		Chr4	34730001	35485000	LOC_Os04g58470	34780497	34785126	choline transporter-related putative expressed
		Chr4	34730001	35485000	LOC_Os04g58504	34791847	34800755	choline transporter-related putative expressed
		Chr4	34730001	35485000	LOC_Os04g58590	34832040	34837343	RNA recognition motif containing protein putative expressed
		Chr4	34730001	35485000	LOC_Os04g58640	34877801	34881638	cleavage and polyadenylation specificity factor subunit 5 putative expressed
		Chr4	34730001	35485000	LOC_Os04g58690	34892934	34898794	tRNA-specific adenosine deaminase 1 putative expressed
		Chr4	34730001	35485000	LOC_Os04g58734	34930157	34932191	expressed protein
		Chr4	34730001	35485000	LOC_Os04g58750	34942980	34949751	protein kinase family protein putative expressed
		Chr4	34730001	35485000	LOC_Os04g58780	34958612	34970112	pentatricopeptide repeat protein putative expressed
		Chr4	34730001	35485000	LOC_Os04g59000	35092005	35098713	protein kinase family protein putative expressed
		Chr4	34730001	35485000	LOC_Os04g59080	35139032	35145007	retrotransposon protein putative Ty3-gypsy subclass expressed
		Chr4	34730001	35485000	LOC_Os04g59100	35156656	35162239	retrotransposon protein putative unclassified expressed
		Chr4	34730001	35485000	LOC_Os04g59130	35176146	35179799	OsFBT6F-box and tubby domain containing protein expressed
		Chr4	34730001	35485000	LOC_Os04g59160	35192194	35193779	peroxidase precursor putative expressed
		Chr4	34730001	35485000	LOC_Os04g59320	35270952	35276805	protein kinase domain containing protein expressed
		Chr4	34730001	35485000	LOC_Os04g59390	35303463	35309081	transposon protein putative unclassified expressed
		Chr4	34730001	35485000	LOC_Os04g59400	35317094	35324442	expressed protein
		Chr4	34730001	35485000	LOC_Os04g59494	35369083	35382514	transportin-2 putative expressed
		Chr4	34730001	35485000	LOC_Os04g59590	35434949	35439142	methyltransferase putative expressed
		Chr4	34730001	35485000	LOC_Os04g59624	35452000	35459864	SNF2 family N-terminal domain containing protein expressed
		Chr4	34730001	35485000	LOC_Os04g58380	34733596	34736093	expressed protein
		Chr4	34730001	35485000	LOC_Os04g58620	34860360	34869589	potasium efflux antiporter protein putative expressed
		Chr4	34730001	35485000	LOC_Os04g59050	35127294	35128016	expressed protein
		Chr4	34730001	35485000	LOC_Os04g59290	35254378	35260530	retrotransposon protein putative unclassified expressed
		Chr4	34730001	35485000	LOC_Os04g59510	35382882	35390423	PHD finger family protein putative expressed
	Seg. 14	Chr7	8465001	12040000	LOC_Os07g14830	8477403	8482669	WD domain G-beta repeat domain containing protein expressed
		Chr7	8465001	12040000	LOC_Os07g14840	8483757	8484361	expressed protein
		Chr7	8465001	12040000	LOC_Os07g14850	8496189	8501906	CESA6cellulose synthase expressed
		Chr7	8465001	12040000	LOC_Os07g14860	8504408	8504853	expressed protein
		Chr7	8465001	12040000	LOC_Os07g14870	8509324	8511843	hypothetical protein
		Chr7	8465001	12040000	LOC_Os07g14880	8514834	8515388	expressed protein
		Chr7	8465001	12040000	LOC_Os07g14890	8525599	8526466	expressed protein
		Chr7	8465001	12040000	LOC_Os07g14900	8526650	8528020	expressed protein
		Chr7	8465001	12040000	LOC_Os07g14910	8529427	8532166	expressed protein
		Chr7	8465001	12040000	LOC_Os07g14930	8544040	8544889	expressed protein
		Chr7	8465001	12040000	LOC_Os07g14940	8561534	8565213	transposon protein putative CACTA En Spm sub-class expressed
		Chr7	8465001	12040000	LOC_Os07g14950	8577904	8578925	retrotransposon protein putative unclassified
		Chr7	8465001	12040000	LOC_Os07g14960	8582755	8585072	retrotransposon protein putative unclassified
		Chr7	8465001	12040000	LOC_Os07g14970	8590390	8591929	retrotransposon protein putative unclassified expressed
		Chr7	8465001	12040000	LOC_Os07g14980	8592837	8593997	retrotransposon protein putative unclassified
		Chr7	8465001	12040000	LOC_Os07g14990	8594496	8598397	retrotransposon protein putative Ty3-gypsy subclass expressed
		Chr7	8465001	12040000	LOC_Os07g15010	8603907	8605265	hypothetical protein
		Chr7	8465001	12040000	LOC_Os07g15020	8609214	8611170	expressed protein
		Chr7	8465001	12040000	LOC_Os07g15040	8623580	8625123	retrotransposon protein putative unclassified
		Chr7	8465001	12040000	LOC_Os07g15050	8626617	8628905	retrotransposon protein putative unclassified expressed
		Chr7	8465001	12040000	LOC_Os07g15060	8629988	8631379	retrotransposon putative centromere-specific
		Chr7	8465001	12040000	LOC_Os07g15080	8638696	8644685	retrotransposon protein putative Ty3-gypsy subclass expressed
		Chr7	8465001	12040000	LOC_Os07g15090	8647491	8648117	transposon protein putative unclassified expressed
		Chr7	8465001	12040000	LOC_Os07g15100	8661610	8662056	hypothetical protein
		Chr7	8465001	12040000	LOC_Os07g15120	8675072	8676482	transposon protein putative unclassified
		Chr7	8465001	12040000	LOC_Os07g15130	8681594	8682828	expressed protein
		Chr7	8465001	12040000	LOC_Os07g15140	8689718	8692950	transposon protein putative CACTA En Spm sub-class expressed
		Chr7	8465001	12040000	LOC_Os07g15160	8702188	8706000	retrotransposon protein putative unclassified expressed
		Chr7	8465001	12040000	LOC_Os07g15170	8745386	8746099	transposon protein putative CACTA En Spm sub-class
		Chr7	8465001	12040000	LOC_Os07g15180	8752084	8753717	transposon protein putative unclassified expressed
		Chr7	8465001	12040000	LOC_Os07g15190	8757338	8757893	3-ketoacyl-CoA synthase 2 putative expressed
		Chr7	8465001	12040000	LOC_Os07g15200	8760193	8761611	hypothetical protein
		Chr7	8465001	12040000	LOC_Os07g15230	8783319	8785197	expressed protein
		Chr7	8465001	12040000	LOC_Os07g15240	8787294	8787751	expressed protein
		Chr7	8465001	12040000	LOC_Os07g15250	8790247	8794680	retrotransposon protein putative unclassified expressed
		Chr7	8465001	12040000	LOC_Os07g15270	8807273	8811507	RNA-binding region RNP-1 putative expressed
		Chr7	8465001	12040000	LOC_Os07g15290	8819256	8822308	transposon protein putative CACTA En Spm sub-class expressed
		Chr7	8465001	12040000	LOC_Os07g15300	8824622	8826463	hypothetical protein
		Chr7	8465001	12040000	LOC_Os07g15310	8826739	8827378	hypothetical protein
		Chr7	8465001	12040000	LOC_Os07g15330	8831335	8834034	expressed protein
		Chr7	8465001	12040000	LOC_Os07g15340	8841426	8844119	hAT dimerisation domain-containing protein putative expressed
		Chr7	8465001	12040000	LOC_Os07g15370	8871436	8878905	metal transporter Nramp6 putative expressed
		Chr7	8465001	12040000	LOC_Os07g15390	8893272	8893897	retrotransposon protein putative unclassified
		Chr7	8465001	12040000	LOC_Os07g15400	8898313	8898812	expressed protein
		Chr7	8465001	12040000	LOC_Os07g15410	8905556	8912177	expressed protein
		Chr7	8465001	12040000	LOC_Os07g15420	8915437	8918764	transposon protein putative Ac Ds sub-class expressed
		Chr7	8465001	12040000	LOC_Os07g15430	8926122	8928964	expressed protein
		Chr7	8465001	12040000	LOC_Os07g15440	8930409	8943858	alanyl-tRNA synthetase family protein expressed
		Chr7	8465001	12040000	LOC_Os07g15450	8950361	8950990	retrotransposon protein putative unclassified expressed
		Chr7	8465001	12040000	LOC_Os07g15460	8966023	8970882	metal transporter Nramp6 putative expressed
		Chr7	8465001	12040000	LOC_Os07g15480	8981289	8982912	retrotransposon protein putative unclassified expressed
		Chr7	8465001	12040000	LOC_Os07g15490	8989124	8992852	C2-BTB1Bric-a-Brac Tramtrack Broad Complex BTB domain with C2 subfamily conserved sequence expressed
		Chr7	8465001	12040000	LOC_Os07g15510	8998594	9001320	retrotransposon protein putative unclassified expressed
		Chr7	8465001	12040000	LOC_Os07g15520	9002300	9002728	retrotransposon protein putative Ty3-gypsy subclass
		Chr7	8465001	12040000	LOC_Os07g15530	9003992	9004219	expressed protein
		Chr7	8465001	12040000	LOC_Os07g15540	9005169	9008499	ethylene receptor putative expressed
		Chr7	8465001	12040000	LOC_Os07g15550	9013566	9014918	retrotransposon protein putative unclassified expressed
		Chr7	8465001	12040000	LOC_Os07g15560	9016930	9018447	retrotransposon protein putative unclassified expressed
		Chr7	8465001	12040000	LOC_Os07g15570	9022284	9023849	pentatricopeptide putative expressed
		Chr7	8465001	12040000	LOC_Os07g15580	9027884	9029519	expressed protein
		Chr7	8465001	12040000	LOC_Os07g15590	9031770	9034460	expressed protein
		Chr7	8465001	12040000	LOC_Os07g15600	9035960	9039225	H-BTB6Bric-a-Brac Tramtrack Broad Complex BTB domain with H family conserved sequence expressed
		Chr7	8465001	12040000	LOC_Os07g15610	9047536	9048064	hypothetical protein
		Chr7	8465001	12040000	LOC_Os07g15630	9062926	9066214	retrotransposon protein putative unclassified expressed
		Chr7	8465001	12040000	LOC_Os07g15650	9081424	9082241	expressed protein
		Chr7	8465001	12040000	LOC_Os07g15670	9099097	9102924	peroxiredoxin putative expressed
		Chr7	8465001	12040000	LOC_Os07g15690	9117116	9119948	transposon protein putative CACTA En Spm sub-class expressed
		Chr7	8465001	12040000	LOC_Os07g15700	9124904	9125431	transposon protein putative unclassified
		Chr7	8465001	12040000	LOC_Os07g15710	9127630	9131795	transposon protein putative unclassified expressed
		Chr7	8465001	12040000	LOC_Os07g15720	9136930	9137349	hypothetical protein
		Chr7	8465001	12040000	LOC_Os07g15730	9137637	9137996	retrotransposon protein putative Ty3-gypsy subclass expressed
		Chr7	8465001	12040000	LOC_Os07g15750	9142769	9143767	retrotransposon protein putative Ty3-gypsy subclass
		Chr7	8465001	12040000	LOC_Os07g15760	9144163	9147358	retrotransposon protein putative Ty3-gypsy subclass expressed
		Chr7	8465001	12040000	LOC_Os07g15770	9152402	9155185	CCT motif family protein expressed
		Chr7	8465001	12040000	LOC_Os07g15780	9160841	9164568	retrotransposon protein putative Ty1-copia subclass expressed
		Chr7	8465001	12040000	LOC_Os07g15790	9167486	9170528	transposon protein putative CACTA En Spm sub-class expressed
		Chr7	8465001	12040000	LOC_Os07g15820	9188894	9189261	expressed protein
		Chr7	8465001	12040000	LOC_Os07g15830	9194168	9196511	retrotransposon protein putative unclassified expressed
		Chr7	8465001	12040000	LOC_Os07g15840	9202349	9204912	retrotransposon putative centromere-specific expressed
		Chr7	8465001	12040000	LOC_Os07g15860	9215115	9216174	expressed protein
		Chr7	8465001	12040000	LOC_Os07g15870	9218141	9219332	expressed protein
		Chr7	8465001	12040000	LOC_Os07g15890	9230305	9235686	retrotransposon protein putative Ty1-copia subclass
		Chr7	8465001	12040000	LOC_Os07g15910	9246587	9247827	expressed protein
		Chr7	8465001	12040000	LOC_Os07g15920	9249834	9250283	expressed protein
		Chr7	8465001	12040000	LOC_Os07g15930	9252392	9255709	legume lectins beta domain containing protein expressed
		Chr7	8465001	12040000	LOC_Os07g15940	9260544	9262830	legume lectins beta domain containing protein expressed
		Chr7	8465001	12040000	LOC_Os07g15950	9266211	9266705	expressed protein
		Chr7	8465001	12040000	LOC_Os07g15959	9278826	9282985	expressed protein
		Chr7	8465001	12040000	LOC_Os07g15970	9297733	9300500	erythronate-4-phosphate dehydrogenase domain containing protein expressed
		Chr7	8465001	12040000	LOC_Os07g15980	9315697	9316094	expressed protein
		Chr7	8465001	12040000	LOC_Os07g15990	9319969	9320523	retrotransposon protein putative Ty3-gypsy subclass expressed
		Chr7	8465001	12040000	LOC_Os07g16010	9330912	9331538	retrotransposon protein putative Ty3-gypsy subclass
		Chr7	8465001	12040000	LOC_Os07g16030	9344649	9349463	expressed protein
		Chr7	8465001	12040000	LOC_Os07g16054	9359575	9362309	hypothetical protein
		Chr7	8465001	12040000	LOC_Os07g16080	9372977	9373396	retrotransposon protein putative unclassified expressed
		Chr7	8465001	12040000	LOC_Os07g16090	9377082	9380417	retrotransposon protein putative unclassified
		Chr7	8465001	12040000	LOC_Os07g16100	9382192	9383662	retrotransposon protein putative unclassified
		Chr7	8465001	12040000	LOC_Os07g16110	9384661	9385564	retrotransposon protein putative Ty3-gypsy subclass
		Chr7	8465001	12040000	LOC_Os07g16130	9395365	9397527	acetyltransferase GNAT family putative expressed
		Chr7	8465001	12040000	LOC_Os07g16140	9399386	9403945	FAD binding protein putative expressed
		Chr7	8465001	12040000	LOC_Os07g16150	9405827	9407220	expressed protein
		Chr7	8465001	12040000	LOC_Os07g16160	9421409	9423299	retrotransposon protein putative unclassified expressed
		Chr7	8465001	12040000	LOC_Os07g16170	9425389	9426787	retrotransposon protein putative unclassified expressed
		Chr7	8465001	12040000	LOC_Os07g16180	9429733	9429972	hypothetical protein
		Chr7	8465001	12040000	LOC_Os07g16210	9454940	9456543	expressed protein
		Chr7	8465001	12040000	LOC_Os07g16224	9460476	9468108	piwi domain containing protein putative expressed
		Chr7	8465001	12040000	LOC_Os07g16240	9475195	9478926	retrotransposon protein putative Ty3-gypsy subclass expressed
		Chr7	8465001	12040000	LOC_Os07g16260	9490438	9490851	expressed protein
		Chr7	8465001	12040000	LOC_Os07g16270	9493577	9493960	hypothetical protein
		Chr7	8465001	12040000	LOC_Os07g16280	9498273	9498868	retrotransposon putative centromere-specific expressed
		Chr7	8465001	12040000	LOC_Os07g16290	9508019	9510638	retrotransposon protein putative unclassified
		Chr7	8465001	12040000	LOC_Os07g16320	9531002	9531908	retrotransposon protein putative unclassified expressed
		Chr7	8465001	12040000	LOC_Os07g16330	9533784	9534851	expressed protein
		Chr7	8465001	12040000	LOC_Os07g16350	9549237	9550798	retrotransposon protein putative Ty3-gypsy subclass expressed
		Chr7	8465001	12040000	LOC_Os07g16360	9557176	9561106	retrotransposon protein putative unclassified expressed
		Chr7	8465001	12040000	LOC_Os07g16364	9564925	9566195	expressed protein
		Chr7	8465001	12040000	LOC_Os07g16380	9574142	9574561	expressed protein
		Chr7	8465001	12040000	LOC_Os07g16410	9613923	9615720	transposon protein putative unclassified
		Chr7	8465001	12040000	LOC_Os07g16430	9624333	9627290	retrotransposon protein putative unclassified expressed
		Chr7	8465001	12040000	LOC_Os07g16440	9630552	9632014	retrotransposon protein putative unclassified expressed
		Chr7	8465001	12040000	LOC_Os07g16460	9641773	9646091	retrotransposon protein putative Ty3-gypsy subclass expressed
		Chr7	8465001	12040000	LOC_Os07g16470	9647134	9649480	transposon protein putative unclassified
		Chr7	8465001	12040000	LOC_Os07g16480	9656601	9662787	retrotransposon protein putative Ty3-gypsy subclass expressed
		Chr7	8465001	12040000	LOC_Os07g16490	9662994	9665918	retrotransposon protein putative Ty3-gypsy subclass expressed
		Chr7	8465001	12040000	LOC_Os07g16500	9673264	9675831	retrotransposon putative centromere-specific
		Chr7	8465001	12040000	LOC_Os07g16510	9676125	9678041	retrotransposon putative centromere-specific expressed
		Chr7	8465001	12040000	LOC_Os07g16520	9683141	9687142	retrotransposon protein putative Ty3-gypsy subclass expressed
		Chr7	8465001	12040000	LOC_Os07g16530	9690583	9694759	retrotransposon protein putative unclassified expressed
		Chr7	8465001	12040000	LOC_Os07g16540	9701974	9703279	retrotransposon protein putative Ty3-gypsy subclass expressed
		Chr7	8465001	12040000	LOC_Os07g16550	9706453	9707494	transposon protein putative unclassified
		Chr7	8465001	12040000	LOC_Os07g16570	9717443	9720628	retrotransposon protein putative Ty3-gypsy subclass expressed
		Chr7	8465001	12040000	LOC_Os07g16580	9720894	9722818	retrotransposon protein putative Ty3-gypsy subclass
		Chr7	8465001	12040000	LOC_Os07g16600	9738287	9740798	expressed protein
		Chr7	8465001	12040000	LOC_Os07g16620	9750351	9753666	retrotransposon protein putative Ty1-copia subclass expressed
		Chr7	8465001	12040000	LOC_Os07g16640	9769439	9770359	retrotransposon protein putative unclassified
		Chr7	8465001	12040000	LOC_Os07g16650	9773392	9779465	retrotransposon protein putative Ty3-gypsy subclass expressed
		Chr7	8465001	12040000	LOC_Os07g16670	9783548	9785251	retrotransposon protein putative unclassified
		Chr7	8465001	12040000	LOC_Os07g16680	9785894	9786666	retrotransposon protein putative Ty1-copia subclass
		Chr7	8465001	12040000	LOC_Os07g16690	9790898	9793018	retrotransposon protein putative Ty3-gypsy subclass expressed
		Chr7	8465001	12040000	LOC_Os07g16700	9793304	9795760	retrotransposon protein putative Ty3-gypsy subclass
		Chr7	8465001	12040000	LOC_Os07g16710	9799449	9800342	retrotransposon protein putative Ty3-gypsy subclass
		Chr7	8465001	12040000	LOC_Os07g16730	9818966	9819590	retrotransposon protein putative Ty1-copia subclass
		Chr7	8465001	12040000	LOC_Os07g16740	9820735	9821346	expressed protein
		Chr7	8465001	12040000	LOC_Os07g16750	9824535	9829929	retrotransposon protein putative unclassified expressed
		Chr7	8465001	12040000	LOC_Os07g16770	9837390	9845659	retrotransposon protein putative Ty3-gypsy subclass expressed
		Chr7	8465001	12040000	LOC_Os07g16780	9848148	9850052	retrotransposon protein putative Ty3-gypsy subclass
		Chr7	8465001	12040000	LOC_Os07g16790	9852531	9854462	expressed protein
		Chr7	8465001	12040000	LOC_Os07g16800	9858212	9860574	OsFBX233F-box domain containing protein expressed
		Chr7	8465001	12040000	LOC_Os07g16820	9876826	9877047	expressed protein
		Chr7	8465001	12040000	LOC_Os07g16830	9881174	9884195	retrotransposon protein putative Ty3-gypsy subclass expressed
		Chr7	8465001	12040000	LOC_Os07g16840	9898154	9899947	retrotransposon protein putative Ty3-gypsy subclass
		Chr7	8465001	12040000	LOC_Os07g16850	9902077	9908827	retrotransposon protein putative Ty3-gypsy subclass expressed
		Chr7	8465001	12040000	LOC_Os07g16870	9919220	9921759	retrotransposon protein putative Ty3-gypsy subclass expressed
		Chr7	8465001	12040000	LOC_Os07g16880	9925490	9926695	retrotransposon protein putative unclassified expressed
		Chr7	8465001	12040000	LOC_Os07g16900	9933807	9938719	transposon protein putative CACTA En Spm sub-class
		Chr7	8465001	12040000	LOC_Os07g16920	9956002	9956319	hypothetical protein
		Chr7	8465001	12040000	LOC_Os07g16930	9963285	9965579	expressed protein
		Chr7	8465001	12040000	LOC_Os07g16950	9972364	9976187	Mak16 protein domain containing protein expressed
		Chr7	8465001	12040000	LOC_Os07g16970	9982582	9988552	rab GDP dissociation inhibitor alpha putative expressed
		Chr7	8465001	12040000	LOC_Os07g16980	9990073	9991881	expressed protein
		Chr7	8465001	12040000	LOC_Os07g16990	9995577	9999911	retrotransposon protein putative Ty1-copia subclass expressed
		Chr7	8465001	12040000	LOC_Os07g17000	10001246	10001827	expressed protein
		Chr7	8465001	12040000	LOC_Os07g17010	10018726	10020736	chalcone synthase putative expressed
		Chr7	8465001	12040000	LOC_Os07g17020	10022446	10022875	hypothetical protein
		Chr7	8465001	12040000	LOC_Os07g17040	10030859	10034702	Mak16 protein domain containing protein expressed
		Chr7	8465001	12040000	LOC_Os07g17050	10036274	10039036	retrotransposon protein putative unclassified expressed
		Chr7	8465001	12040000	LOC_Os07g17060	10040749	10041370	hypothetical protein
		Chr7	8465001	12040000	LOC_Os07g17070	10046003	10046389	expressed protein
		Chr7	8465001	12040000	LOC_Os07g17080	10046929	10048143	retrotransposon protein putative Ty3-gypsy subclass
		Chr7	8465001	12040000	LOC_Os07g17090	10048324	10051291	retrotransposon protein putative Ty3-gypsy subclass expressed
		Chr7	8465001	12040000	LOC_Os07g17100	10051643	10052635	retrotransposon protein putative Ty3-gypsy subclass expressed
		Chr7	8465001	12040000	LOC_Os07g17120	10058628	10059581	late embryogenesis abundant protein putative expressed
		Chr7	8465001	12040000	LOC_Os07g17130	10064207	10068023	FYVE zinc finger domain containing protein expressed
		Chr7	8465001	12040000	LOC_Os07g17140	10069906	10074774	transposon protein putative CACTA En Spm sub-class expressed
		Chr7	8465001	12040000	LOC_Os07g17150	10076248	10080061	transposon protein putative CACTA En Spm sub-class expressed
		Chr7	8465001	12040000	LOC_Os07g17170	10097756	10099946	expressed protein
		Chr7	8465001	12040000	LOC_Os07g17180	10109609	10111749	no apical meristem protein expressed
		Chr7	8465001	12040000	LOC_Os07g17184	10115273	10116431	expressed protein
		Chr7	8465001	12040000	LOC_Os07g17210	10128336	10137474	FAS1 putative expressed
		Chr7	8465001	12040000	LOC_Os07g17220	10142289	10145916	disease resistance protein putative expressed
		Chr7	8465001	12040000	LOC_Os07g17240	10162055	10168687	transposon protein putative unclassified expressed
		Chr7	8465001	12040000	LOC_Os07g17260	10178617	10188429	retrotransposon protein putative unclassified expressed
		Chr7	8465001	12040000	LOC_Os07g17270	10199450	10206430	retrotransposon protein putative unclassified expressed
		Chr7	8465001	12040000	LOC_Os07g17290	10211512	10213647	transposon protein putative unclassified expressed
		Chr7	8465001	12040000	LOC_Os07g17300	10218278	10220733	expressed protein
		Chr7	8465001	12040000	LOC_Os07g17320	10230085	10230957	expressed protein
		Chr7	8465001	12040000	LOC_Os07g17330	10231829	10232702	B12D protein putative expressed
		Chr7	8465001	12040000	LOC_Os07g17350	10243048	10245222	transposon protein putative CACTA En Spm sub-class expressed
		Chr7	8465001	12040000	LOC_Os07g17360	10247753	10252691	transposon protein putative unclassified expressed
		Chr7	8465001	12040000	LOC_Os07g17370	10257704	10258162	expressed protein
		Chr7	8465001	12040000	LOC_Os07g17380	10260624	10261142	hypothetical protein
		Chr7	8465001	12040000	LOC_Os07g17390	10262048	10265878	PsbP putative expressed
		Chr7	8465001	12040000	LOC_Os07g17400	10274149	10277898	zinc finger RING-type putative expressed
		Chr7	8465001	12040000	LOC_Os07g17410	10282839	10283201	hypothetical protein
		Chr7	8465001	12040000	LOC_Os07g17420	10284141	10286888	expressed protein
		Chr7	8465001	12040000	LOC_Os07g17430	10290268	10291150	expressed protein
		Chr7	8465001	12040000	LOC_Os07g17440	10293457	10297155	retrotransposon protein putative Ty1-copia subclass expressed
		Chr7	8465001	12040000	LOC_Os07g17450	10298970	10300007	expressed protein
		Chr7	8465001	12040000	LOC_Os07g17460	10305762	10308372	OsFBL36F-box domain and LRR containing protein expressed
		Chr7	8465001	12040000	LOC_Os07g17470	10312173	10312568	hypothetical protein
		Chr7	8465001	12040000	LOC_Os07g17490	10326857	10329174	expressed protein
		Chr7	8465001	12040000	LOC_Os07g17500	10342134	10345430	transposon protein putative CACTA En Spm sub-class expressed
		Chr7	8465001	12040000	LOC_Os07g17510	10346891	10352129	transposon protein putative CACTA En Spm sub-class expressed
		Chr7	8465001	12040000	LOC_Os07g17530	10360752	10366505	transposon protein putative CACTA En Spm sub-class expressed
		Chr7	8465001	12040000	LOC_Os07g17540	10367019	10369896	transposon protein putative CACTA En Spm sub-class expressed
		Chr7	8465001	12040000	LOC_Os07g17550	10372632	10373376	hypothetical protein
		Chr7	8465001	12040000	LOC_Os07g17560	10374295	10375097	expressed protein
		Chr7	8465001	12040000	LOC_Os07g17570	10376443	10376844	transposon protein putative unclassified expressed
		Chr7	8465001	12040000	LOC_Os07g17580	10379887	10383900	retrotransposon protein putative Ty3-gypsy subclass expressed
		Chr7	8465001	12040000	LOC_Os07g17600	10393005	10393307	retrotransposon protein putative Ty3-gypsy subclass
		Chr7	8465001	12040000	LOC_Os07g17610	10396412	10402783	retrotransposon protein putative Ty3-gypsy subclass expressed
		Chr7	8465001	12040000	LOC_Os07g17620	10405487	10411924	retrotransposon protein putative Ty3-gypsy subclass expressed
		Chr7	8465001	12040000	LOC_Os07g17630	10414389	10418595	retrotransposon protein putative Ty3-gypsy subclass expressed
		Chr7	8465001	12040000	LOC_Os07g17650	10423419	10427452	retrotransposon protein putative unclassified
		Chr7	8465001	12040000	LOC_Os07g17660	10430439	10431795	retrotransposon protein putative unclassified
		Chr7	8465001	12040000	LOC_Os07g17670	10431943	10433152	retrotransposon protein putative unclassified expressed
		Chr7	8465001	12040000	LOC_Os07g17680	10434687	10436090	ribosomal RNA apurinic site specific lyase putative
		Chr7	8465001	12040000	LOC_Os07g17689	10440993	10444146	expressed protein
		Chr7	8465001	12040000	LOC_Os07g17700	10449011	10451954	retrotransposon protein putative unclassified
		Chr7	8465001	12040000	LOC_Os07g17710	10458220	10461047	retrotransposon protein putative Ty3-gypsy subclass expressed
		Chr7	8465001	12040000	LOC_Os07g17720	10461783	10467609	retrotransposon protein putative Ty3-gypsy subclass
		Chr7	8465001	12040000	LOC_Os07g17730	10470707	10470979	retrotransposon protein putative unclassified
		Chr7	8465001	12040000	LOC_Os07g17740	10478247	10478843	expressed protein
		Chr7	8465001	12040000	LOC_Os07g17760	10490838	10492544	expressed protein
		Chr7	8465001	12040000	LOC_Os07g17780	10505987	10509897	transposon protein putative unclassified expressed
		Chr7	8465001	12040000	LOC_Os07g17790	10521935	10525548	retrotransposon protein putative Ty3-gypsy subclass
		Chr7	8465001	12040000	LOC_Os07g17810	10537527	10540148	retrotransposon protein putative Ty3-gypsy subclass expressed
		Chr7	8465001	12040000	LOC_Os07g17820	10541928	10542239	transposon protein putative unclassified expressed
		Chr7	8465001	12040000	LOC_Os07g17830	10545372	10545917	retrotransposon protein putative unclassified expressed
		Chr7	8465001	12040000	LOC_Os07g17850	10564933	10567263	transposon protein putative unclassified expressed
		Chr7	8465001	12040000	LOC_Os07g17860	10570138	10573547	retrotransposon protein putative unclassified expressed
		Chr7	8465001	12040000	LOC_Os07g17870	10576624	10577217	retrotransposon protein putative unclassified expressed
		Chr7	8465001	12040000	LOC_Os07g17880	10580877	10583664	retrotransposon protein putative unclassified
		Chr7	8465001	12040000	LOC_Os07g17890	10584145	10584689	retrotransposon protein putative unclassified
		Chr7	8465001	12040000	LOC_Os07g17900	10592368	10592598	hypothetical protein
		Chr7	8465001	12040000	LOC_Os07g17910	10594376	10600103	retrotransposon protein putative unclassified expressed
		Chr7	8465001	12040000	LOC_Os07g17920	10604360	10605151	retrotransposon protein putative unclassified
		Chr7	8465001	12040000	LOC_Os07g17930	10607978	10608544	retrotransposon protein putative unclassified expressed
		Chr7	8465001	12040000	LOC_Os07g17940	10611527	10611802	retrotransposon protein putative unclassified
		Chr7	8465001	12040000	LOC_Os07g17950	10618745	10623469	transposon protein putative CACTA En Spm sub-class expressed
		Chr7	8465001	12040000	LOC_Os07g17960	10625090	10628283	transposon protein putative CACTA En Spm sub-class expressed
		Chr7	8465001	12040000	LOC_Os07g17970	10636445	10643140	AMP-binding domain containing protein expressed
		Chr7	8465001	12040000	LOC_Os07g17980	10645799	10647463	retrotransposon putative centromere-specific expressed
		Chr7	8465001	12040000	LOC_Os07g17990	10650086	10650829	retrotransposon protein putative unclassified expressed
		Chr7	8465001	12040000	LOC_Os07g18000	10652490	10654738	retrotransposon protein putative unclassified expressed
		Chr7	8465001	12040000	LOC_Os07g18010	10657034	10657555	retrotransposon protein putative Ty3-gypsy subclass expressed
		Chr7	8465001	12040000	LOC_Os07g18020	10662849	10663952	retrotransposon protein putative Ty3-gypsy subclass
		Chr7	8465001	12040000	LOC_Os07g18030	10672209	10674538	retrotransposon protein putative unclassified expressed
		Chr7	8465001	12040000	LOC_Os07g18040	10678011	10678250	expressed protein
		Chr7	8465001	12040000	LOC_Os07g18060	10684014	10690061	transposon protein putative unclassified expressed
		Chr7	8465001	12040000	LOC_Os07g18070	10693276	10693859	expressed protein
		Chr7	8465001	12040000	LOC_Os07g18090	10700607	10705719	transposon protein putative CACTA En Spm sub-class expressed
		Chr7	8465001	12040000	LOC_Os07g18100	10710600	10712708	conserved hypothetical protein
		Chr7	8465001	12040000	LOC_Os07g18110	10716441	10718623	expressed protein
		Chr7	8465001	12040000	LOC_Os07g18130	10739148	10743913	expressed protein
		Chr7	8465001	12040000	LOC_Os07g18140	10744497	10745086	retrotransposon putative centromere-specific
		Chr7	8465001	12040000	LOC_Os07g18154	10748746	10760848	aldehyde oxidase 4 putative expressed
		Chr7	8465001	12040000	LOC_Os07g18158	10762643	10763602	aldehyde oxidase putative expressed
		Chr7	8465001	12040000	LOC_Os07g18162	10765848	10767133	aldehyde oxidase putative expressed
		Chr7	8465001	12040000	LOC_Os07g18170	10769585	10773095	retrotransposon protein putative unclassified
		Chr7	8465001	12040000	LOC_Os07g18180	10775371	10775937	expressed protein
		Chr7	8465001	12040000	LOC_Os07g18190	10780770	10787846	retrotransposon protein putative Ty3-gypsy subclass expressed
		Chr7	8465001	12040000	LOC_Os07g18200	10788954	10791706	retrotransposon protein putative unclassified expressed
		Chr7	8465001	12040000	LOC_Os07g18230	10805142	10807392	lectin-like receptor kinase putative expressed
		Chr7	8465001	12040000	LOC_Os07g18240	10810102	10813191	lectin-like receptor kinase putative expressed
		Chr7	8465001	12040000	LOC_Os07g18250	10817326	10825083	expressed protein
		Chr7	8465001	12040000	LOC_Os07g18260	10825614	10827002	hypothetical protein
		Chr7	8465001	12040000	LOC_Os07g18270	10827825	10829598	retrotransposon protein putative unclassified expressed
		Chr7	8465001	12040000	LOC_Os07g18280	10834844	10836257	retrotransposon protein putative unclassified
		Chr7	8465001	12040000	LOC_Os07g18290	10837669	10839449	transposon protein putative unclassified expressed
		Chr7	8465001	12040000	LOC_Os07g18310	10851272	10852358	retrotransposon protein putative unclassified
		Chr7	8465001	12040000	LOC_Os07g18320	10854123	10856839	retrotransposon protein putative unclassified
		Chr7	8465001	12040000	LOC_Os07g18330	10859007	10859999	retrotransposon protein putative unclassified expressed
		Chr7	8465001	12040000	LOC_Os07g18340	10866441	10869894	retrotransposon protein putative Ty3-gypsy subclass
		Chr7	8465001	12040000	LOC_Os07g18350	10871989	10874918	retrotransposon protein putative Ty3-gypsy subclass expressed
		Chr7	8465001	12040000	LOC_Os07g18370	10884526	10887707	retrotransposon protein putative Ty3-gypsy subclass expressed
		Chr7	8465001	12040000	LOC_Os07g18380	10890198	10891660	retrotransposon protein putative unclassified expressed
		Chr7	8465001	12040000	LOC_Os07g18400	10896636	10898021	retrotransposon protein putative unclassified
		Chr7	8465001	12040000	LOC_Os07g18410	10898774	10900870	retrotransposon protein putative unclassified expressed
		Chr7	8465001	12040000	LOC_Os07g18420	10901531	10903561	retrotransposon protein putative unclassified expressed
		Chr7	8465001	12040000	LOC_Os07g18430	10906393	10907328	retrotransposon protein putative Ty3-gypsy subclass expressed
		Chr7	8465001	12040000	LOC_Os07g18440	10907738	10909133	retrotransposon protein putative Ty3-gypsy subclass
		Chr7	8465001	12040000	LOC_Os07g18450	10912635	10916192	retrotransposon protein putative Ty3-gypsy subclass expressed
		Chr7	8465001	12040000	LOC_Os07g18460	10922462	10924957	expressed protein
		Chr7	8465001	12040000	LOC_Os07g18480	10934418	10934763	hypothetical protein
		Chr7	8465001	12040000	LOC_Os07g18500	10945390	10950105	retrotransposon protein putative unclassified expressed
		Chr7	8465001	12040000	LOC_Os07g18510	10953970	10955885	OsFBLD5F-box LRR and FBD domain containing protein expressed
		Chr7	8465001	12040000	LOC_Os07g18530	10964788	10968028	transposon protein putative CACTA En Spm sub-class expressed
		Chr7	8465001	12040000	LOC_Os07g18540	10970461	10972891	ribosomal RNA apurinic site specific lyase putative expressed
		Chr7	8465001	12040000	LOC_Os07g18550	10975389	10975802	hypothetical protein
		Chr7	8465001	12040000	LOC_Os07g18560	10979123	10980923	OsFBLD6F-box LRR and FBD domain containing protein expressed
		Chr7	8465001	12040000	LOC_Os07g18570	10984157	10985524	expressed protein
		Chr7	8465001	12040000	LOC_Os07g18580	10988755	10989532	expressed protein
		Chr7	8465001	12040000	LOC_Os07g18590	10991616	10992441	expressed protein
		Chr7	8465001	12040000	LOC_Os07g18610	10998043	10999717	OsFBLD7F-box LRR and FBD domain containing protein expressed
		Chr7	8465001	12040000	LOC_Os07g18620	11001549	11005235	retrotransposon protein putative Ty1-copia subclass expressed
		Chr7	8465001	12040000	LOC_Os07g18630	11007283	11008030	expressed protein
		Chr7	8465001	12040000	LOC_Os07g18640	11020861	11022414	retrotransposon protein putative unclassified
		Chr7	8465001	12040000	LOC_Os07g18660	11026595	11031323	hypothetical protein
		Chr7	8465001	12040000	LOC_Os07g18670	11033623	11035516	expressed protein
		Chr7	8465001	12040000	LOC_Os07g18680	11038002	11040384	retrotransposon putative centromere-specific expressed
		Chr7	8465001	12040000	LOC_Os07g18700	11050937	11054339	retrotransposon protein putative unclassified expressed
[truncated: 5,077 more rows]

## Sheet: Dataset S3C
Dataset S3C. GO-term enrichments for the genes in each group.
Analysis Type:	PANTHER Overrepresentation Test (Released 20190711)
Annotation Version and Release Date:	PANTHER version 14.1 Released 2019-03-12
Analyzed List:	Client Text Box Input (Oryza sativa)
Reference List:	Oryza sativa (all genes in database)
Test Type:	FISHER
Correction:	FDR
Category	PANTHER GO-Slim Molecular Function	Oryza sativa - REFLIST (43569)	Client Text Box Input (38)	Client Text Box Input (expected)	Client Text Box Input (over/under)	Client Text Box Input (fold Enrichment)	Client Text Box Input (raw P-value)	Client Text Box Input (FDR)
1529 genes in Group I	snoRNA binding (GO:0030515)	21	2	0.02	+	> 100	0.000185	0.0793
	mannosyltransferase activity (GO:0000030)	24	1	0.02	+	47.77	0.0216	1
	phosphatidylinositol binding (GO:0035091)	41	1	0.04	+	27.96	0.036	1
	endoribonuclease activity (GO:0004521)	47	1	0.04	+	24.39	0.041	1
	ribonuclease activity (GO:0004540)	50	1	0.04	+	22.93	0.0435	1
2029 genes in Group II	L-amino acid transmembrane transporter activity (GO:0015179)	4	1	0.01	+	81.9	0.0151	0.382
	tRNA binding (GO:0000049)	8	1	0.02	+	40.95	0.0271	0.553
	mismatched DNA binding (GO:0030983)	12	1	0.04	+	27.3	0.0389	0.695
	hormone binding (GO:0042562)	28	2	0.09	+	23.4	0.00378	1
	protein phosphatase inhibitor activity (GO:0004864)	29	2	0.09	+	22.59	0.00403	0.577
	phosphotransferase activity, phosphate group as acceptor (GO:0016776)	16	1	0.05	+	20.47	0.0505	0.747
	RNA polymerase I activity (GO:0001054)	17	1	0.05	+	19.27	0.0534	0.764
	lipid binding (GO:0008289)	39	2	0.12	+	16.8	0.00697	0.598
	organic acid binding (GO:0043177)	42	2	0.13	+	15.6	0.008	0.49
	carboxylic acid binding (GO:0031406)	42	2	0.13	+	15.6	0.008	0.429
	signaling receptor activity (GO:0038023)	42	2	0.13	+	15.6	0.008	0.381
	protein phosphatase regulator activity (GO:0019888)	42	2	0.13	+	15.6	0.008	0.343
	protein phosphatase binding (GO:0019903)	44	2	0.13	+	14.89	0.00872	0.34
	phosphatase binding (GO:0019902)	45	2	0.14	+	14.56	0.00909	0.278
	phosphatase regulator activity (GO:0019208)	46	2	0.14	+	14.24	0.00946	0.271
3517 genes in Group III	RNA polymerase II carboxy-terminal domain kinase activity (GO:0008353)	17	1	0.01	+	98.57	0.0107	1
	zinc ion binding (GO:0008270)	26	1	0.02	+	64.45	0.016	1
	heat shock protein binding (GO:0031072)	33	1	0.02	+	50.78	0.0201	1
	potassium ion transmembrane transporter activity (GO:0015079)	40	1	0.02	+	41.89	0.0242	1
	metallopeptidase activity (GO:0008237)	43	1	0.03	+	38.97	0.0259	1
	ATP binding (GO:0005524)	58	1	0.03	+	28.89	0.0346	1
	glucosidase activity (GO:0015926)	59	1	0.04	+	28.4	0.0352	1
	purine ribonucleotide binding (GO:0032555)	60	1	0.04	+	27.93	0.0358	1
	transition metal ion binding (GO:0046914)	65	1	0.04	+	25.78	0.0386	1
	ribonucleotide binding (GO:0032553)	67	1	0.04	+	25.01	0.0398	1
	peptide binding (GO:0042277)	78	1	0.05	+	21.48	0.0461	1
	amino acid transmembrane transporter activity (GO:0015171)	84	1	0.05	+	19.95	0.0495	1

## Sheet: Dataset S3D
Dataset S3D. Detailed information for each cytonuclear molecular interactional gene located in each of the 31 featured genomic segment.
Category	Segment ID	Chromosome	Fragment strat	Fragment end	Fragment size (kb)	MSU7 ID of each cytonuclear molecular interactional gene	Gene_start	Gene_end	Annotation from MSU7.0	Location based on Targetp.targeting	Location based on LOCALIZER targeting	Location based on CyMIRA targeting	Arabidopsis thaliana ortholog ID	Direct interaction or not by CyMIRA	Interaction type	CyMIRA Interaction Category	CyMIRA Interaction Subcategory	TAIR Gene Name	Gene Description	93-11 ortholog ID	Function diff or same	Motif diff or same	DNA sequence diff or same	Coding region diff or same	Amino acid sequence diff or same	Amino acid sequence homologous percentage	Amino acid number	divergent amino acid number	InDel amino acid number	Start in NPB	End in NPB	Start in 93-11	End in 93-11	E-value	Score
Group I	Seg. 1	1	190001	1220000	1030	LOC_Os01g01610	306869	308842	IscA-like iron-sulfur assembly protein mitochondrial precursor putative expressed	Mitochondria	Mitochondria	Mitochondria	AT2G16710	No	Cytonuclear enzyme complex (CEC)	NA	NA	Iron-sulphur cluster biosynthesis family protein	Iron-sulfur cluster biosynthesis family protein;(source:Araport11)	9311_GLEAN_10035459	diff	same	diff	diff	diff	98.55	138	2	0	1	138	1	138	1e-76	282
		Chr1	190001	1220000		LOC_Os01g01790	416241	420497	expressed protein	Plastid	Plastid	Plastid	AT1G27510	No	CEC	NA	NA	Protein of unknown function (DUF3506)	Encodes one of the two plastid proteins EXECUTER (EX1, AT4G33630) and EX2 (AT1G27510). Mediates singlet oxygen induced programmed cell death.	9311_GLEAN_10035484	diff	same	diff	diff	diff	99.52	627	1	1	1	627	1	625	0	1160
		Chr1	190001	1220000		LOC_Os01g02080	586414	587780	peptidyl-prolyl cis-trans isomerase putative expressed	Plastid	Plastid	Plastid	AT1G74070	No	CEC	NA	NA	Cyclophilin-like peptidyl-prolyl cis-trans isomerase family protein	Cyclophilin-like peptidyl-prolyl cis-trans isomerase family protein;(source:Araport11)	9311_GLEAN_10035508	diff	same	diff	diff	diff	98.03	305	4	1	1	303	1	305	9e-136	481
	Seg. 2	1	40750001	41350000	600	LOC_Os01g70400	40785124	40787220	expressed protein	Plastid	Plastid	Plastid	AT5G43750	Plastid	Cytonuclear Co-coding Enzyme Complex (CCEC)	Photosynthesis	NDH	NAD(P)H dehydrogenase 18	NAD(P)H dehydrogenase 18;(source:Araport11)	9311_GLEAN_10040274	diff	diff	diff	diff	same	100	233	0	0	1	233	508	740	2e-141	499
		Chr1	40750001	41350000		LOC_Os01g70460	40807102	40809380	expressed protein	Plastid	Plastid	Plastid	AT3G44020	No	CEC	NA	NA	thylakoid lumenal P17.1 protein	thylakoid lumenal P17.1 protein;(source:Araport11)	9311_GLEAN_10040280	diff	no_test	diff	diff	diff	98.86	88	1	0	1	88	1	88	4e-40	161
		Chr1	40750001	41350000		LOC_Os01g71180	41183800	41186550	pentatricopeptide repeat protein PPR1106-17 putative expressed	Mitochondria	Mitochondria	Mitochondria	AT4G19220	Mitochondria	CCEC	PPR	NA	Tetratricopeptide repeat (TPR)-like superfamily protein	Tetratricopeptide repeat (TPR)-like superfamily protein;(source:Araport11)	9311_GLEAN_10040347	diff	same	diff	diff	diff	99.02	916	9	0	1	916	1	916	0	1877
		Chr1	40750001	41350000		LOC_Os01g71190	41186974	41188839	photosystem II reaction center PSB28 protein chloroplast precursor putative expressed	Plastid	Plastid	Plastid	AT4G28660	No	CEC	NA	NA	photosystem II reaction center PSB28 protein	Similar to PsbW subunit of photosystem II.	9311_GLEAN_10040348	diff	same	diff	diff	diff	99.44	180	1	0	1	180	1	180	1e-102	369
	Seg. 3	2	2925001	3570000	645	LOC_Os02g06370	3182868	3187038	whirly transcription factor domain containing protein expressed	Mitochondria	Mitochondria	Mitochondria	AT1G71260	Mitochondria	CCEC	DNA-RRR	NA	WHIRLY 2	Encodes WHY2, a homolog of the potato p24 protein. It shares the conserved KGKAAL domain, a putative DNA-binding domain, with potato p24 and is localized to mitochondria and not the nucleus. WHY2 is a member of the Whirly family proteins present mainly in the plant kingdom performing various activities related to DNA metabolism. Crystal structure of Solanum tuberosum WHY2, a close homolog of Arab…	9311_GLEAN_10024092	diff	same	diff	diff	diff	97.44	234	0	1	1	228	71	304	9e-129	457
		Chr2	2925001	3570000		LOC_Os02g06480	3227508	3233934	SCO1 protein homolog mitochondrial precursor putative expressed	Mitochondria	Mitochondria	Mitochondria	AT3G08950	No	CEC	NA	NA	electron transport SCO1/SenC family protein	Encodes HCC1, homologue of the copper chaperone SCO1 (synthesis of cytochrome c oxidase 1) from the yeast Saccharomyces cerevisiae. SCO1 encodes a mitochondrial protein that is essential for the correct assembly of complex IV in the respiratory chain. HCC1 is localized in the mitochondrion. A chimeric yeast Sco1-Arabidopsis HCC1 protein complements yeast Sco1 activity. Embryos of hcc1 mutants bec…	9311_GLEAN_10024103	diff	same	diff	diff	diff	98.83	341	2	1	1	341	1	339	2e-176	616
	Seg. 4	3	13125001	13460000	335	LOC_Os03g22780	13155800	13157404	DVR putative expressed	Plastid	Plastid	Plastid	AT5G18660	No	CEC	NA	NA	NAD(P)-binding Rossmann-fold superfamily protein	Encodes a protein with 3,8-divinyl protochlorophyllide a 8-vinyl reductase activity. Mutants accumulate divinyl chlorophyll rather than monovinyl chlorophyll.	9311_GLEAN_10032767	same	same	same	same	same	100	405	0	0	1	405	1	405	0	818
		Chr3	13125001	13460000		LOC_Os03g22950	13258232	13260638	acyl carrier protein putative expressed	Mitochondria	Mitochondria	Mitochondria	AT1G65290	No	CEC	NA	NA	mitochondrial acyl carrier protein 2	Encodes a member of the mitochondrial acyl carrier protein (ACP) family. As part of the mitochondrial matrix, it is likely to be involved in fatty acid or lipoic acid biogenesis. The mRNA is cell-to-cell mobile.	9311_GLEAN_10032780	same	same	diff	diff	same	100	135	0	0	1	135	1	135	8e-73	270
		Chr3	13125001	13460000		LOC_Os03g23000	13276176	13276412	expressed protein	Mitochondria	Mitochondria	Mitochondria	AT1G65290	No	CEC	NA	NA	mitochondrial acyl carrier protein 2	Encodes a member of the mitochondrial acyl carrier protein (ACP) family. As part of the mitochondrial matrix, it is likely to be involved in fatty acid or lipoic acid biogenesis. The mRNA is cell-to-cell mobile.	9311_GLEAN_10032783	diff	no_test	diff	diff	diff	97.44	78	2	0	1	78	1	78	1e-29	126
	Seg. 5	3	13545001	13755000	210	LOC_Os03g23980	13608896	13612083	NAD dependent epimerase dehydratase family protein putative expressed	Plastid	Plastid	Plastid	AT4G31530	No	CEC	NA	NA	NAD(P)-binding Rossmann-fold superfamily protein	NAD(P)-binding Rossmann-fold superfamily protein;(source:Araport11)	9311_GLEAN_10032799	same	same	diff	same	same	100	333	0	0	1	333	1	333	0	681
	Seg. 6	3	33385001	33805000	420	LOC_Os03g58620	33388090	33391157	small multi-drug export protein putative expressed	Plastid	Plastid	Plastid	AT2G02590	No	CEC	NA	NA	Putative transport protein	small multi-drug export protein;(source:Araport11)	9311_GLEAN_10034929	diff	diff	diff	diff	diff	97.34	188	3	1	1	186	1	188	7e-89	325
		Chr3	33385001	33805000		LOC_Os03g59160	33688274	33692248	elongation factor P putative expressed	Mitochondria	Mitochondria	Mitochondria	AT4G26310	No	CEC	NA	NA	elongation factor P (EF-P) family protein	elongation factor P (EF-P) family protein;(source:Araport11)	9311_GLEAN_10034981	diff	diff	diff	diff	same	100	225	0	0	1	225	1	225	1e-131	466
	Seg. 7	6	25770001	30590000	4820	LOC_Os06g43130	25928014	25930634	tic21 putative expressed	Plastid	Plastid	Plastid	AT2G15290	No	CEC	NA	NA	translocon at inner membrane of chloroplasts 21	Encodes a protein located in the chloroplast inner envelope. The study of mutant defective in the gene product suggests that the protein is involved in the translocation of protein across the envelope membrane into the chloroplast stroma.	9311_GLEAN_10022971	same	same	diff	diff	same	100	287	0	0	1	287	1	287	2e-159	559
		Chr6	25770001	30590000		LOC_Os06g43880	26435261	26439317	prenyltransferase putative expressed	Plastid	Plastid	Plastid	AT2G18950	No	CEC	NA	NA	homogentisate phytyltransferase 1	Encodes homogentisate phytyltransferase involved in tocopherol biosynthesis. Has impact on seed longevity and plays a role in the adaptation to low temperature stress, notably phloem loading.	9311_GLEAN_10023044	diff	same	diff	diff	diff	97.45	353	9	0	52	404	6	358	0	706
		Chr6	25770001	30590000		LOC_Os06g44160	26646324	26647896	heat shock protein DnaJ putative expressed	Plastid	Plastid	Plastid	AT1G80920	No	CEC	NA	NA	Chaperone DnaJ-domain superfamily protein	A nuclear encoded soluble protein found in the chloroplast stroma. Negatively regulated by light and has rapid turnover in darkness.	9311_GLEAN_10023067	diff	same	diff	diff	diff	99.3	142	1	0	1	142	1	142	7e-80	293
		Chr6	25770001	30590000		LOC_Os06g45060	27261294	27262594	expressed protein	Mitochondria	Mitochondria	Mitochondria	AT2G19180	No	CEC	NA	NA	Expressed protein	hypothetical protein;(source:Araport11)	9311_GLEAN_10018681	diff	no_test	diff	diff	diff	32.58	132	73	3	35	154	31	158	2e-08	57
		Chr6	25770001	30590000		LOC_Os06g45370	27428887	27431108	fructose-1 6-bisphosphatase putative expressed	Plastid	Plastid	Plastid	AT5G64380	No	CEC	NA	NA	Inositol monophosphatase family protein	Inositol monophosphatase family protein;(source:Araport11)	9311_GLEAN_10023169	diff	same	diff	diff	diff	99.42	343	2	0	59	401	1	343	0	699
		Chr6	25770001	30590000		LOC_Os06g45510	27530118	27532904	thioredoxin putative expressed	Mitochondria	Dual	Dual	AT2G35010	No	CEC	NA	NA	thioredoxin O1	thioredoxin O1;(source:Araport11)	9311_GLEAN_10023182	diff	same	diff	diff	diff	99.42	172	1	0	1	172	1	172	1e-94	343
		Chr6	25770001	30590000				27532904	thioredoxin putative expressed	Mitochondria	Dual	Dual	AT5G60640	No	CEC	NA	NA	PDI-like 1-4	Encodes a protein disulfide isomerase-like (PDIL) protein, a member of a multigene family within the thioredoxin (TRX) superfamily. Unlike several other PDI family members, transcript levels for this gene are not up-regulated in response to three different chemical inducers of ER stress (dithiothreitol, beta-mercaptoethanol, and tunicamycin). However, the level of transcripts for this gene is sli…
		Chr6	25770001	30590000		LOC_Os06g45590	27601120	27605337	glyceraldehyde-3-phosphate dehydrogenase putative expressed	Plastid	Plastid	Plastid	AT1G16300	No	CEC	NA	NA	glyceraldehyde-3-phosphate dehydrogenase of plastid 2	Encodes one of the chloroplast/plastid localized GAPDH isoforms (GAPCp1/At1g79530 and GAPCp2/At1g16300). gapcp double mutants display a drastic phenotype of arrested root development, dwarfism and sterility. GAPCps are important for the synthesis of serine in roots.	9311_GLEAN_10023188	same	same	diff	same	same	100	415	0	0	1	415	1	415	0	845
		Chr6	25770001	30590000		LOC_Os06g45670	27659070	27661177	glycine cleavage system H protein putative expressed	Mitochondria	Mitochondria	Mitochondria	AT2G35120	No	CEC	NA	NA	Single hybrid motif superfamily protein	Single hybrid motif superfamily protein;(source:Araport11)	9311_GLEAN_10023196	same	same	same	same	same	100	160	0	0	1	160	1	160	5e-91	330
		Chr6	25770001	30590000		LOC_Os06g46930	28472587	28474784	ribosomal protein L24 putative expressed	Plastid	Plastid	Plastid	AT5G54600	Plastid	CCEC	Chlororibosome	Large Subunit	Translation protein SH3-like family protein	Translation protein SH3-like family protein;(source:Araport11)	9311_GLEAN_10023293	same	same	diff	diff	same	100	190	0	0	1	190	1	190	1e-108	390
		Chr6	25770001	30590000		LOC_Os06g47550	28789015	28797545	cadmium zinc-transporting ATPase putative expressed	Plastid	Plastid	Plastid	AT4G37270	No	CEC	NA	NA	heavy metal atpase 1	Encodes a P1B-type ATPases that is localized to the chloroplast envelope and is involved in the transport of Cu into chloroplasts. It is essential for growth under high light conditions.	9311_GLEAN_10023337	diff	same	diff	diff	diff	91.8	768	4	3	1	763	1	714	0	1286
		Chr6	25770001	30590000		LOC_Os06g49505	29988040	29989101	arogenate dehydrogenase 1 chloroplast precursor putative expressed	Plastid	Plastid	Plastid	AT1G15710	No	CEC	NA	NA	prephenate dehydrogenase family protein	prephenate dehydrogenase family protein;(source:Araport11)	9311_GLEAN_10023487	diff	same	diff	diff	diff	98.88	356	1	1	1	353	1	356	0	705
		Chr6	25770001	30590000		LOC_Os06g49890	30202970	30207141	coiled-coil domain-containing protein 90A mitochondrial precursor putative expressed	Mitochondria	Mitochondria	Mitochondria	AT2G16460	Mitochondria	CCEC	OXPHOS	Complex IV	Protein of unknown function (DUF1640)	coiled-coil 90B-like protein (DUF1640);(source:Araport11)	9311_GLEAN_10023513	diff	same	diff	diff	diff	95.96	223	1	1	1	223	1	215	4e-111	398
		Chr6	25770001	30590000		LOC_Os06g50360	30480316	30485250	pseudouridine synthase family protein putative expressed	Plastid	Plastid	Plastid	AT1G76050	Plastid	CCEC	Transcription and Transcript Maturation	tRNA Base Modification	Pseudouridine synthase family protein	Pseudouridine synthase family protein;(source:Araport11)	9311_GLEAN_10023546	diff	same	diff	diff	diff	99.34	304	2	0	12	315	12	315	8e-149	525
	Seg. 8	6	30755001	31220000	465	LOC_Os06g51084	30897376	30905815	1 4-alpha-glucan-branching enzyme chloroplast precursor putative expressed	Plastid	Plastid	Plastid	AT5G03650	No	CEC	NA	NA	starch branching enzyme 2.2	Encodes starch branching enzyme (E.C.2.4.1.18) similar to SBE2 from maize and rice. Expressed throughout the plant and highest in seedlings and cauline leaves.	9311_GLEAN_10023592	same	same	diff	diff	same	100	820	0	0	1	820	1	820	0	1715
	Seg. 9	7	21990001	22300000	310	LOC_Os07g37030	22184376	22187030	cytochrome b6-f complex iron-sulfur subunit chloroplast precursor putative expressed	Plastid	Plastid	Plastid	AT4G03280	Plastid	CCEC	Photosynthesis	Cytochrome b6f	photosynthetic electron transfer C	Encodes the Rieske FeS center of cytochrome b6f complex. Gene is expressed in shoot but not in root. Mutant has reduced electron transport at saturating light intensities and Q-cycle activity is hypersensitive to acidification of the thylakoid lumen. The mRNA is cell-to-cell mobile.	9311_GLEAN_10011250	same	same	diff	same	same	100	225	0	0	1	225	1	225	1e-130	463
	Seg. 10	11	22060001	22445000	385	LOC_Os11g37560	22175492	22178883	expressed protein	Plastid	Plastid	Plastid	AT3G55760	No	CEC	NA	NA	At3g55760	hypothetical protein;(source:Araport11)	9311_GLEAN_10014169	diff	no_test	diff	diff	diff	99.82	566	1	0	53	618	1	566	0	1150
	Seg. 11	11	22650001	23210000	560	LOC_Os11g38260	22660470	22662342	PAP fibrillin family domain containing protein expressed	Plastid	Plastid	Plastid	AT3G23400	No	CEC	NA	NA	Plastid-lipid associated protein PAP / fibrillin family protein	Encodes FIBRILLIN 4 (FIB4). The fibrillins are a large family of chloroplast proteins that have been linked with stress tolerance and disease resistance. FIBRILLIN 4 is required for plastoglobule development and stress resistance.	9311_GLEAN_10014233	diff	same	diff	diff	diff	98.52	270	4	0	1	270	1	270	2e-149	526
Group II	Seg. 12	4	27095001	27375000	280	LOC_Os04g46140	27336576	27337911	transferase family protein putative expressed	Plastid	Plastid	Plastid	AT3G23840	No	CEC	NA	NA	HXXXD-type acyl-transferase family protein	HXXXD-type acyl-transferase family protein;(source:Araport11)	9311_GLEAN_10029783	same	same	diff	diff	same	100	383	0	0	1	383	1	383	0	769
	Seg. 13	4	34730001	35485000	755	LOC_Os04g58410	34751498	34756079	smr domain containing protein expressed	Plastid	Plastid	Plastid	AT1G65070	No	CEC	NA	NA	DNA mismatch repair protein MutS type 2	DNA mismatch repair protein MutS, type 2;(source:Araport11)	9311_GLEAN_10030810	diff	same	diff	diff	diff	99.23	911	4	1	11	921	9	916	0	1774
		Chr4	34730001	35485000		LOC_Os04g59610	35443924	35446343	expressed protein	Plastid	Plastid	Plastid	AT1G44000	No	CEC	NA	NA	Protein STAY-GREEN LIKE chloroplastic	STAY-GREEN-like protein;(source:Araport11)	9311_GLEAN_10030907	diff	same	diff	diff	diff	94.58	166	9	0	1	166	1	166	1e-85	315
	Seg. 14	7	8465001	12040000	3575	LOC_Os07g15570	9022284	9023849	pentatricopeptide putative expressed	Mitochondria	Mitochondria	Mitochondria	AT1G13410	Mitochondria	CCEC	PPR	NA	Tetratricopeptide repeat (TPR)-like superfamily protein	Tetratricopeptide repeat (TPR)-like superfamily protein;(source:Araport11)	9311_GLEAN_10010344	diff	same	diff	diff	diff	99.41	509	1	1	13	521	13	519	0	1038
		Chr7	8465001	12040000	1270			9023849		Mitochondria	Mitochondria	Mitochondria	AT2G46050	Mitochondria	CCEC	PPR	NA	Pentatricopeptide repeat (PPR-like) superfamily protein	E-PPR protein involved in mitochondrial RNA editing.It is involved in editing of the mitochondrial tatC transcript at site 581.
		Chr7	8465001	12040000				9023849		Mitochondria	Mitochondria	Mitochondria	AT3G26540	Mitochondria	CCEC	PPR	NA	Tetratricopeptide repeat (TPR)-like superfamily protein	RGFR3 is a leucine--rich repeat receptor kinase that, together with RGFR1 and RGFR2, binds ROOT GROWTH FACTORS and is required for establishing the gradient of PLETHORA1 and PLETHORA2 essential for proper root growth and development.
		Chr7	8465001	12040000				9023849		Mitochondria	Mitochondria	Mitochondria	AT1G26900	Mitochondria	CCEC	PPR	NA	Pentatricopeptide repeat (PPR) superfamily protein	Pentatricopeptide repeat (PPR) superfamily protein;(source:Araport11)
		Chr7	8465001	12040000		LOC_Os07g17390	10262048	10265878	PsbP putative expressed	Plastid	Plastid	Plastid	AT4G15510	No	CEC	NA	NA	Photosystem II reaction center PsbP family protein	A nuclear-encoded thylakoid lumenal protein that is associated with photosystem I (PSI) but is not an integral subunit of PSI. It is an PSI assembly factor that assists the proper folding and integration of PsaB and PsaA into the thylakoid membrane. It is involved in the assembly of PSI reaction center heterodimer core.	9311_GLEAN_10010400	same	same	diff	same	same	100	274	0	0	1	274	1	274	2e-161	566
		Chr7	8465001	12040000		LOC_Os07g18154	10748746	10760848	aldehyde oxidase 4 putative expressed	Plastid	Plastid	Plastid	AT5G20960	No	CEC	NA	NA	aldehyde oxidase 1	Encodes aldehyde oxidase AA01.	9311_GLEAN_10010420	diff	same	diff	diff	diff	95.8	833	35	0	10	842	7	839	0	1623
		Chr7	8465001	12040000		LOC_Os07g20544	11865383	11874242	aspartokinase chloroplast precursor putative expressed	Plastid	Plastid	Plastid	AT5G13280	No	CEC	NA	NA	aspartate kinase 1	Asp kinase inhibited by Lys and S-adenosylmethionine. Contains regulatory domains that belong to the ACT domain family, which allow binding to a extreme variety of ligands. Can function as a monomer or as a dimer with acetohydroxyacid synthase (HSDH).	9311_GLEAN_10035310	diff	same	diff	diff	diff	79.58	568	101	7	12	573	6	564	0	858
	Seg. 15	7	12315001	13585000	1270	LOC_Os07g22350	12544210	12550060	glucose-6-phosphate 1-dehydrogenase chloroplast precursor putative expressed	Plastid	Plastid	Plastid	AT5G13110	No	CEC	NA	NA	glucose-6-phosphate dehydrogenase 2	Encodes a plastidic glucose-6-phosphate dehydrogenase that is sensitive to reduction by DTT and whose mRNA is most highly expressed in root.	9311_GLEAN_10010495	diff	same	diff	diff	diff	99.83	589	0	1	1	588	1	589	0	1189
		Chr7	12315001	13585000		LOC_Os07g22670	12772240	12774286	mTERF domain containing protein expressed	Mitochondria	Mitochondria	Mitochondria	AT3G60400	Mitochondria	CCEC	Transcription and Transcript Maturation	mTERF	Mitochondrial transcription termination factor family protein	Mitochondrial transcription termination factor family protein;(source:Araport11)	9311_GLEAN_10010505	diff	same	diff	diff	diff	99.48	575	3	0	1	575	1	575	0	1165
		Chr7	12315001	13585000		LOC_Os07g23880	13488275	13501025	glycosyl hydrolase family 31 putative expressed	Plastid	Plastid	Plastid	AT3G23640	No	CEC	NA	NA	heteroglycan glucosidase 1	heteroglycan glucosidase 1;(source:Araport11)	9311_GLEAN_10010559	diff	same	diff	diff	diff	99.53	1053	4	1	1	1052	1	1053	0	2071
	Seg. 16	10	19630001	20280000	650	LOC_Os10g37210	19908434	19913891	FAD dependent oxidoreductase domain containing protein expressed	Mitochondria	Mitochondria	Mitochondria	AT2G43400	No	CEC	NA	NA	electron-transfer flavoprotein:ubiquinone oxidoreductase	Encodes a unique electron-transfer flavoprotein:ubiquinone oxidoreductase that is localized to the mitochondrion. Mutants are more sensitive to sugar starvation when plants are kept in the dark for long periods.	9311_GLEAN_10006717	diff	diff	diff	diff	diff	98.11	582	4	1	1	575	1	582	0	1149
		Chr10	19630001	20280000		LOC_Os10g37330	19997769	20001957	oxidoreductase aldo keto reductase family protein putative expressed	Plastid	Plastid	Plastid	AT5G53580	No	CEC	NA	NA	NAD(P)-linked oxidoreductase superfamily protein	NAD(P)-linked oxidoreductase superfamily protein;(source:Araport11)	9311_GLEAN_10006724	same	same	diff	diff	same	100	375	0	0	1	375	78	452	0	765
	Seg. 17	10	21970001	22840000	870	LOC_Os10g41050	22046532	22048449	ribosomal L18p L5e family protein expressed	Mitochondria	Mitochondria	Mitochondria	AT3G22450	No	CEC	NA	NA	Ribosomal L18p/L5e family protein	Ribosomal L18p/L5e family protein;(source:Araport11)	9311_GLEAN_10007010	same	same	same	same	same	100	187	0	0	1	187	1	187	3e-110	395
		Chr10	21970001	22840000		LOC_Os10g41070	22059229	22060717	glycerol-3-phosphate acyltransferase 1 putative expressed	Mitochondria	Mitochondria	Mitochondria	AT4G01950	No	CEC	NA	NA	glycerol-3-phosphate acyltransferase 3	putative sn-glycerol-3-phosphate 2-O-acyltransferase	9311_GLEAN_10007012	same	same	same	same	same	100	479	0	0	1	479	1	479	0	934
		Chr10	21970001	22840000		LOC_Os10g41400	22254774	22257262	peptide methionine sulfoxide reductase putative expressed	Plastid	Plastid	Plastid	AT4G25130	No	CEC	NA	NA	peptide met sulfoxide reductase 4	Encodes a chloroplast-localized methionine sulfoxide reductase that is a member of the MSRA family. Involved in protection of chloroplasts from oxidative stress.	9311_GLEAN_10007045	same	same	same	same	same	100	263	0	0	1	263	1	263	6e-155	544
		Chr10	21970001	22840000		LOC_Os10g41550	22324198	22327665	beta-amylase putative expressed	Plastid	Plastid	Plastid	AT4G17090	No	CEC	NA	NA	chloroplast beta-amylase	Encodes a beta-amylase targeted to the chloroplast. Transgenic BMY8 RNAi lines fail to accumulate maltose during cold shock suggesting that maltose accumulation coincides with BMY8 expression. Apart from maltose, the sugar content of the RNAi lines were similar to wildtype (glucose and sucrose unaffected).BAM3 activity declines 2 and 4 days after start of cold stress despite an increase in transc…	9311_GLEAN_10007059	diff	same	diff	diff	diff	96.93	424	13	0	121	544	1	424	0	853
		Chr10	21970001	22840000		LOC_Os10g41710	22453063	22456636	chaperonin putative expressed	Plastid	Plastid	Plastid	AT2G44650	No	CEC	NA	NA	chloroplast chaperonin 10	Encodes a chloroplast-localized chaperonin 10 whose mRNA is expressed in leaves and stems but not roots.	9311_GLEAN_10007069	same	same	same	same	same	100	140	0	0	1	140	1	140	5e-75	277
		Chr10	21970001	22840000		LOC_Os10g41760	22473500	22477206	chlorophyllide a oxygenase chloroplast precursor putative expressed	Plastid	Plastid	Plastid	AT1G44446	No	CEC	NA	NA	Pheophorbide a oxygenase family protein with Rieske [2Fe-2S] domain	Encodes chlorophyllide <i>a</i> oxygenase which converts chlorophyllide <i>a</i> to chlorophyllide <i>b</i> by catalyzing two successive hydroxylations at the 7-methyl group of chlorophyllide <i>a</i> . Mutants are deficient in pigments that associate with thylakoid membrane proteins, lacking chlorophyll <i>b</i> and light-harvesting proteins of photosystem II. The protein was shown through cross…	9311_GLEAN_10007072	diff	diff	diff	diff	diff	99.38	483	3	0	1	483	1	483	0	1013
		Chr10	21970001	22840000		LOC_Os10g41780	22482198	22486537	chlorophyllide a oxygenase chloroplast precursor putative expressed	Plastid	Plastid	Plastid	AT1G44446	No	CEC	NA	NA	Pheophorbide a oxygenase family protein with Rieske [2Fe-2S] domain	Encodes chlorophyllide <i>a</i> oxygenase which converts chlorophyllide <i>a</i> to chlorophyllide <i>b</i> by catalyzing two successive hydroxylations at the 7-methyl group of chlorophyllide <i>a</i> . Mutants are deficient in pigments that associate with thylakoid membrane proteins, lacking chlorophyll <i>b</i> and light-harvesting proteins of photosystem II. The protein was shown through cross…	9311_GLEAN_10007074	same	same	diff	same	same	100	541	0	0	1	541	1	541	0	1125
		Chr10	21970001	22840000		LOC_Os10g42100	22640923	22646792	pyruvate kinase putative expressed	Plastid	Plastid	Plastid	AT1G32440	No	CEC	NA	NA	plastidial pyruvate kinase 3	encodes a chloroplast pyruvate kinase beta subunit. The enzyme is less active than the other chloroplast pyruvate kinase beta subunit encoded by AT5G52920. Involved in seed oil biosynthesis. Can partially complement the AT5G52920 mutant.	9311_GLEAN_10007103	diff	same	diff	diff	diff	91.92	582	6	3	1	570	1	553	0	1019
	Seg. 18	12	1895001	2955000	1060	LOC_Os12g04520	1922208	1926699	FAD-binding and arabino-lactone oxidase domains containing protein putative expressed	Mitochondria	Mitochondria	Mitochondria	AT3G47930	Mitochondria	CCEC	OXPHOS	Complex I	L-galactono-1 4-lactone dehydrogenase	L-Galactono-1,4-lactone dehydrogenase, catalyzes the final step of ascorbate biosynthesis	9311_GLEAN_10007454	diff	same	diff	diff	diff	99.49	583	3	0	1	583	1	583	0	1198
	Seg. 19	12	4580001	5175000	595	LOC_Os12g09540	5013789	5018312	phosphoribosylamine--glycine ligase putative expressed	Plastid	Plastid	Plastid	AT1G09830	No	CEC	NA	NA	Glycinamide ribonucleotide (GAR) synthetase	glycinamide ribonucleotide synthetase (GAR synthetase) that catalyzes the conversion of phosphoribosyl amine to phosphoribosyl glycineamide	9311_GLEAN_10007797	same	same	diff	same	same	100	518	0	0	1	518	40	557	0	1055
	Seg. 20	12	5345001	5890000	545	LOC_Os12g10184	5384958	5387143	pentatricopeptide putative expressed	Plastid	Plastid	Plastid	AT1G18485	Plastid	CCEC	PPR	NA	Pentatricopeptide repeat (PPR) superfamily protein	Pentatricopeptide repeat (PPR) superfamily protein;(source:Araport11)	9311_GLEAN_10007817	diff	diff	diff	diff	diff	90.83	676	31	3	3	676	1	647	0	1209
		Chr12	5345001	5890000	1415			5387143	pentatricopeptide putative expressed	Plastid	Plastid	Plastid	AT1G71460	Plastid	CCEC	PPR	NA	Pentatricopeptide repeat (PPR-like) superfamily protein	Pentatricopeptide repeat (PPR-like) superfamily protein;(source:Araport11)					diff
	Seg. 21	12	18780001	20185000	1405	LOC_Os12g31450	18913254	18915691	plastid division regulator MinE putative expressed	Plastid	Plastid	Plastid	AT1G69390	No	CEC	NA	NA	homologue of bacterial MinE 1	Encodes an Arabidopsis homologue of the bacterial MinE topological specificity factor ensuring correct division site placement. It is an essential integral component of the plastid division machinery.	9311_GLEAN_10008546	diff	same	diff	diff	diff	97.86	234	5	0	3	236	1	234	4e-133	471
		Chr12	18780001	20185000		LOC_Os12g31800	19129924	19133778	glycine-rich RNA-binding protein 7 putative expressed	Mitochondria	Mitochondria	Mitochondria	AT5G61030	No	CEC	NA	NA	glycine-rich RNA-binding protein 3	Encodes a glycine-rich RNA binding protein that is involved in C-> U RNA editing in mitochondria. Gene expression is induced by cold. The mRNA is cell-to-cell mobile.	9311_GLEAN_10008559	diff	diff	diff	diff	same	100	96	0	0	1	96	1	96	1e-50	197
		Chr12	18780001	20185000		LOC_Os12g31830	19151192	19156207	nitrilase putative expressed	Plastid	Plastid	Plastid	AT4G08790	No	CEC	NA	NA	Nitrilase/cyanide hydratase and apolipoprotein N-acyltransferase family protein	Nitrilase/cyanide hydratase and apolipoprotein N-acyltransferase family protein;(source:Araport11)	9311_GLEAN_10008563	diff	same	diff	diff	diff	97.12	312	2	1	19	323	19	330	4e-169	592
		Chr12	18780001	20185000		LOC_Os12g33080	20005372	20008889	2-oxoglutarate malate translocator chloroplast precursor putative expressed	Plastid	Plastid	Plastid	AT5G12860	No	CEC	NA	NA	dicarboxylate transporter 1	AtpOMT1 encodes dicarboxylate transporter functions both as as an oxaloacetate/malate transporter and as a 2-oxoglutarate/malate transporter.	9311_GLEAN_10008656	same	same	diff	same	same	100	487	0	0	62	548	46	532	0	942
	Seg. 22	12	20645001	22060000	1415	LOC_Os12g34874	21230079	21235123	bifunctional 3-dehydroquinate dehydratase shikimate dehydrogenase chloroplast precursor putative expressed	Plastid	Plastid	Plastid	AT3G06350	No	CEC	NA	NA	dehydroquinate dehydratase putative / shikimate dehydrogenase putative	Encodes a bi-functional dehydroquinate-shikimate dehydrogenase enzyme that catalyzes two steps in the chorismate biosynthesis pathway.	9311_GLEAN_10008708	diff	diff	diff	diff	diff	99.81	516	1	0	1	516	1	516	0	1055
		Chr12	20645001	22060000		LOC_Os12g34880	21238232	21239733	expressed protein	Plastid	Plastid	Plastid	AT4G03150	No	CEC	NA	NA	AT4g03150/F4C21_7	plant/protein;(source:Araport11)	9311_GLEAN_10008709	diff	no_test	diff	diff	same	100	172	0	0	1	172	1	172	9e-96	347
		Chr12	20645001	22060000		LOC_Os12g34890	21240387	21243423	acyl carrier protein putative expressed	Plastid	Plastid	Plastid	AT3G05020	No	CEC	NA	NA	acyl carrier protein 1	encodes an acyl carrier protein expressed in leaves, roots, and dry seeds. Protein is not regulated by light.	9311_GLEAN_10008710	same	same	same	same	same	100	144	0	0	1	144	1	144	3e-79	291
		Chr12	20645001	22060000		LOC_Os12g35580	21637135	21639265	riboflavin synthase alpha chain putative expressed	Plastid	Plastid	Plastid	AT2G20690	No	CEC	NA	NA	lumazine-binding family protein	A synthetic gene encoding the catalytic domain of the Arabidopsis thaliana gene At2g20690 was recombinant expressed in E. coli demonstrating the molecular function of riboflavin synthase. The mRNA is cell-to-cell mobile.	9311_GLEAN_10008742	diff	same	diff	diff	diff	99.32	294	2	0	6	299	1	294	7e-164	574
		Chr12	20645001	22060000		LOC_Os12g35630	21660651	21666897	elongation factor TS family protein expressed	Plastid	Plastid	Plastid	AT4G29060	No	CEC	NA	NA	elongation factor Ts family protein	elongation factor Ts family protein;(source:Araport11)	9311_GLEAN_10008745	same	same	diff	same	same	100	1123	0	0	1	1123	1	1123	0	2252
	Seg. 23	12	22335001	23645000	1310	LOC_Os12g37530	23030653	23035532	expressed protein	Plastid	Plastid	Plastid	AT5G26820	No	CEC	NA	NA	iron-regulated protein 3	Mutations in MAR1 confer resistance, while MAR1 overexpression causes hypersensitivity to multiple aminoglycoside antibiotics. Localizes to the chloroplast envelope. MAR1 may act as a plastid transporter involved in cellular iron homeostasis. The mRNA is cell-to-cell mobile.	9311_GLEAN_10008856	diff	same	diff	diff	diff	98.98	591	3	1	1	591	1	588	0	1154
		Chr12	22335001	23645000		LOC_Os12g37640	23106121	23111532	xaa-Pro aminopeptidase putative expressed	Mitochondria	Mitochondria	Mitochondria	AT1G09300	No	CEC	NA	NA	Metallopeptidase M24 family protein	Encodes a mitochondrial protease ICP55. Alters the stability of proteins by removal of a single amino acid from their sequence.	9311_GLEAN_10008867	diff	diff	diff	diff	same	100	479	0	0	17	495	216	694	0	996
		Chr12	22335001	23645000		LOC_Os12g37710	23148278	23157669	PsbP putative expressed	Plastid	Plastid	Plastid	AT4G15510	No	CEC	NA	NA	Photosystem II reaction center PsbP family protein	A nuclear-encoded thylakoid lumenal protein that is associated with photosystem I (PSI) but is not an integral subunit of PSI. It is an PSI assembly factor that assists the proper folding and integration of PsaB and PsaA into the thylakoid membrane. It is involved in the assembly of PSI reaction center heterodimer core.	9311_GLEAN_10010400	diff	same	diff	diff	diff	93.15	248	17	0	1	248	1	248	3e-131	465
		Chr12	22335001	23645000				23157669	PsbP putative expressed	Plastid	Plastid	Plastid	AT3G55330	No	CEC	NA	NA	PsbP-like protein 1	PsbP-like protein 1;(source:Araport11)
		Chr12	22335001	23645000		LOC_Os12g37960	23318124	23323753	diaminopimelate epimerase chloroplast precursor putative expressed	Plastid	Plastid	Plastid	AT3G53580	No	CEC	NA	NA	diaminopimelate epimerase family protein	diaminopimelate epimerase family protein;(source:Araport11)	9311_GLEAN_10008891	diff	same	diff	diff	diff	99.69	327	1	0	28	354	31	357	0	662
Group III	Seg. 24	1	7315001	8210000	895	LOC_Os01g13190	7348563	7352146	histidinol dehydrogenase chloroplast precursor putative expressed	Plastid	Plastid	Plastid	AT5G63890	No	CEC	NA	NA	histidinol dehydrogenase	Encodes histidinol dehydrogenase. Up-regulated in response to UV-B.	9311_GLEAN_10036419	same	same	diff	diff	same	100	473	0	0	1	473	1	473	0	969
		Chr1	7315001	8209999		LOC_Os01g13570	7590399	7592760	phosphoglycerate mutase putative expressed	Plastid	Plastid	Plastid	AT5G22620	No	CEC	NA	NA	phosphoglycerate/bisphosphoglycerate mutase family protein	encodes a putative 2-carboxy-D-arabinitol 1-phosphate phosphatase	9311_GLEAN_10036454	diff	same	diff	diff	diff	76.75	314	35	7	1	303	1	287	2e-114	409
		Chr1	7315001	8209999		LOC_Os01g13770	7718189	7722451	DUF250 domain containing protein putative expressed	Plastid	Plastid	Plastid	AT5G46110	No	CEC	NA	NA	Glucose-6-phosphate/phosphate translocator-related	Encodes a chloroplast triose phosphate / 3-phosphoglycerate translocator that transports triose phosphates derived from the Calvin cycle in the stroma to the cytosol for use in sucrose synthesis and other biosynthetic processes. A tpt mutant has altered acclimation responses. The mRNA is cell-to-cell mobile.	9311_GLEAN_10036475	diff	same	diff	diff	diff	99.71	339	1	0	75	413	69	407	0	689
		Chr1	7315001	8209999	6730			7722451	DUF250 domain containing protein putative expressed	Plastid	Plastid	Plastid	AT3G01550	No	CEC	NA	NA	phosphoenolpyruvate (pep)/phosphate translocator 2	phosphoenolpyruvate (pep)/phosphate translocator 2;(source:Araport11)
		Chr1	7315001	8209999	4890	LOC_Os01g14410	8061858	8062908	early light-induced protein chloroplast precursor putative expressed	Plastid	Plastid	Plastid	AT3G22840	No	CEC	NA	NA	Chlorophyll A-B binding family protein	Encodes an early light-inducible protein.	9311_GLEAN_10036522	diff	same	diff	diff	diff	99.01	202	2	0	1	202	1	202	1e-103	373
		Chr1	7315001	8209999	595	LOC_Os01g14630	8191077	8192462	polyprenyl synthetase putative expressed	Plastid	Plastid	Plastid	AT4G36810	No	CEC	NA	NA	geranylgeranyl pyrophosphate synthase 1	Encodes a protein with geranylgeranyl pyrophosphate synthase activity involved in isoprenoid biosynthesis. The enzyme appears to be targeted to the chloroplast in epidermal cells and guard cells of leaves, and in etioplasts in roots. The mRNA is cell-to-cell mobile.	9311_GLEAN_10036544	diff	same	diff	diff	diff	99.47	376	2	0	1	376	1	376	0	743
	Seg. 25	4	30030001	30860000	830	LOC_Os04g50860	30077624	30080399	expressed protein	Plastid	Plastid	Plastid	AT1G32160	No	CEC	NA	NA	Protein of unknown function (DUF760)	beta-casein (DUF760);(source:Araport11)	9311_GLEAN_10030129	diff	same	diff	diff	diff	89.86	434	15	1	1	405	1	434	0	784
		Chr4	30030001	30860000		LOC_Os04g51280	30377262	30379530	DAG protein chloroplast precursor putative expressed	Plastid	Dual	Dual	AT1G32580	No	CEC	NA	NA	plastid developmental protein DAG putative	Member of MORF family consisting of of nine full-length proteins encoded in the nuclear genome. MORF proteins are required for all RNA editing events in plastids and for many, possibly also all, sites in mitochondria. Potential link between the RNA binding PPR protein and the protein contributing the enzymatic activity in RNA editing.	9311_GLEAN_10030167	diff	no_test	diff	diff	same	100	223	0	0	1	223	1	223	3e-128	455
		Chr4	30030001	30860000		LOC_Os04g51300	30385512	30388837	peroxidase precursor putative expressed	Plastid	Plastid	Plastid	AT4G09010	No	CEC	NA	NA	ascorbate peroxidase 4	Encodes a thylakoid lumen protein that was initially believed to act as a microsomal ascorbate peroxidase APX4 but to date, no evidence of enzymatic activity has been found.	9311_GLEAN_10030169	same	same	diff	diff	same	100	353	0	0	1	353	1	353	0	723
		Chr4	30030001	30860000		LOC_Os04g51770	30678806	30681800	expressed protein	Mitochondria	Mitochondria	Mitochondria	AT2G19180	No	CEC	NA	NA	Expressed protein	hypothetical protein;(source:Araport11)	9311_GLEAN_10030204	diff	no_test	diff	diff	diff	99.33	149	1	0	1	149	1	149	4e-80	295
	Seg. 26	4	31470001	34730000	3260	LOC_Os04g53612	31959526	31961876	APO putative expressed	Mitochondria	Mitochondria	Mitochondria	AT3G21740	No	CEC	NA	NA	Arabidopsis thaliana protein of unknown function (DUF794)	ACCUMULATION OF PHOTOSYSTEM ONE 4	9311_GLEAN_10030395	same	same	diff	same	same	100	327	0	0	1	327	1	327	0	676
		Chr4	31470001	35500000		LOC_Os04g53630	31966462	31968300	pentatricopeptide putative expressed	Plastid	Plastid	Plastid	AT1G77340	Plastid	CCEC	PPR	NA	Pentatricopeptide repeat (PPR) superfamily protein	Pentatricopeptide repeat (PPR) superfamily protein;(source:Araport11)	9311_GLEAN_10030398	same	same	same	same	same	100	559	0	0	1	559	1	559	0	1155
		Chr4	31470001	35500000		LOC_Os04g54630	32481117	32481777	expressed protein	Plastid	Plastid	Plastid	AT2G21970	No	CEC	NA	NA	stress enhanced protein 2	stress enhanced protein 2 (SEP2) chlorophyll a/b-binding protein	9311_GLEAN_10030478	diff	same	diff	diff	diff	98.97	194	2	0	1	194	1	194	5e-107	384
		Chr4	31470001	35500000		LOC_Os04g54640	32483013	32485554	peptidase cysteine peptidase active site putative expressed	Plastid	Plastid	Plastid	AT2G21960	No	CEC	NA	NA	Expressed protein	transmembrane protein;(source:Araport11)	9311_GLEAN_10030479	diff	no_test	diff	diff	same	100	325	0	0	1	325	1	325	0	660
		Chr4	31470001	35500000		LOC_Os04g55060	32741376	32746505	3-oxoacyl-synthase III chloroplast precursor putative expressed	Plastid	Plastid	Plastid	AT1G62640	No	CEC	NA	NA	3-ketoacyl-acyl carrier protein synthase III	3-ketoacyl-acyl carrier protein synthase III (KAS III)	9311_GLEAN_10030506	diff	same	diff	diff	diff	94.85	427	3	1	1	408	1	427	0	798
		Chr4	31470001	35500000		LOC_Os04g55180	32801073	32807530	hydrolase alpha beta fold family domain containing protein expressed	Plastid	Plastid	Plastid	AT1G52510	No	CEC	NA	NA	alpha/beta-Hydrolases superfamily protein	alpha/beta-Hydrolases superfamily protein;(source:Araport11)	9311_GLEAN_10030517	diff	same	diff	diff	diff	99.74	392	1	0	1	392	1	392	0	800
		Chr4	31470001	35500000		LOC_Os04g55930	33311013	33313051	expressed protein	Plastid	Plastid	Plastid	AT3G43520	No	CEC	NA	NA	Transmembrane proteins 14C	Transmembrane proteins 14C;(source:Araport11)	9311_GLEAN_10030583	diff	same	diff	diff	diff	95.21	188	7	1	22	207	24	211	3e-67	252
		Chr4	31470001	35500000		LOC_Os04g56510	33697723	33703614	ABC1 family domain containing protein putative expressed	Mitochondria	Mitochondria	Mitochondria	AT5G24970	No	CEC	NA	NA	Protein kinase superfamily protein	Protein kinase superfamily protein;(source:Araport11)	9311_GLEAN_10030640	diff	same	diff	diff	diff	99.52	624	3	0	6	629	1	624	0	1291
		Chr4	31470001	35500000		LOC_Os04g57020	33986389	33989932	expressed protein	Plastid	Plastid	Plastid	AT2G42130	No	CEC	NA	NA	Plastid-lipid associated protein PAP / fibrillin family protein	Plastid-lipid associated protein PAP / fibrillin family protein;(source:Araport11)	9311_GLEAN_10030689	diff	same	diff	diff	diff	90.28	288	0	1	14	301	14	273	2e-144	509
		Chr4	31470001	35500000		LOC_Os04g57320	34122822	34125935	immutans protein putative expressed	Plastid	Plastid	Plastid	AT4G22260	No	CEC	NA	NA	Alternative oxidase family protein	Similar to mitochondrial alternative oxidase. im mutants have a variegated phenotype and fail to differentiate chloroplasts in the majority of their cells under high light intensity continuous illumination. The white tissues of immutans accumulate phytoene, a non-colored C40 carotenoid intermediate. This suggests that immutans controls, either directly or indirectly, the activity of phytoene desa…	9311_GLEAN_10030714	diff	same	diff	diff	diff	95.24	336	0	1	1	336	1	320	1e-179	627
		Chr4	31470001	35500000		LOC_Os04g57880	34489919	34492725	heat shock protein DnaJ putative expressed	Plastid	Plastid	Plastid	AT5G23240	No	CEC	NA	NA	DNAJ heat shock N-terminal domain-containing protein	DNAJ heat shock N-terminal domain-containing protein;(source:Araport11)	9311_GLEAN_10030767	diff	same	diff	diff	diff	99.38	486	2	1	1	486	1	485	0	885
		Chr4	31470001	35500000		LOC_Os04g57920	34505717	34513336	OsFBX154F-box domain containing protein expressed	Plastid	Plastid	Plastid	AT3G19180	No	CEC	NA	NA	paralog of ARC6	Encodes a chloroplast division factor located in the plastid inner envelope with its N-terminus exposed to the stroma. PARC6 influences FtsZ assembly and is required for recruitment of PDV1 during chloroplast division.	9311_GLEAN_10030770	diff	diff	diff	diff	diff	98.87	799	9	0	1	799	1	799	0	1611
		Chr4	31470001	35500000		LOC_Os04g57930	34513582	34515350	thioredoxin putative expressed	Plastid	Plastid	Plastid	AT1G50320	No	CEC	NA	NA	thioredoxin X	encodes a prokaryotic thioredoxin	9311_GLEAN_10030771	same	same	diff	same	same	100	180	0	0	1	180	1	180	9e-99	357
		Chr4	31470001	35500000		LOC_Os04g57940	34515402	34517510	pentatricopeptide putative expressed	Mitochondria	Mitochondria	Mitochondria	AT2G22070	Mitochondria	CCEC	PPR	NA	pentatricopeptide (PPR) repeat-containing protein	pentatricopeptide (PPR) repeat-containing protein;(source:Araport11)	9311_GLEAN_10030772	diff	same	diff	diff	diff	99.81	516	1	0	1	516	1	516	0	1056
		Chr4	31470001	35500000		LOC_Os04g58200	34663055	34664723	protochlorophyllide reductase A chloroplast precursor putative expressed	Plastid	Plastid	Plastid	AT5G54190	No	CEC	NA	NA	protochlorophyllide oxidoreductase A	light-dependent NADPH:protochlorophyllide oxidoreductase A	9311_GLEAN_10030793	same	same	diff	same	same	100	386	0	0	1	386	1	386	0	790
	Seg. 27	8	21205001	25390000	4185	LOC_Os08g34130	21397699	21399524	mitochondrial glycoprotein putative expressed	Mitochondria	Mitochondria	Mitochondria	AT1G80720	No	CEC	NA	NA	Mitochondrial glycoprotein family protein	Mitochondrial glycoprotein family protein;(source:Araport11)	9311_GLEAN_10019668	same	same	diff	diff	same	100	233	0	0	1	233	1	233	2e-134	475
		Chr8	21205001	25390000				21399524	mitochondrial glycoprotein putative expressed	Mitochondria	Mitochondria	Mitochondria	AT3G55605	No	CEC	NA	NA	Mitochondrial glycoprotein family protein	Mitochondrial glycoprotein family protein;(source:Araport11)
		Chr8	21205001	25390000		LOC_Os08g34220	21450962	21455969	omega-6 fatty acid desaturase chloroplast precursor putative expressed	Plastid	Plastid	Plastid	AT4G30950	No	CEC	NA	NA	fatty acid desaturase 6	Chloroplastic enzyme responsible for the synthesis of 16:2 and 18:2 fatty acids from galactolipids, sulpholipids and phosphatidylglycerol. Uses ferredoxin as electron donor. Gene mutation resulted in reduced level of unsaturated fatty acids leading to susceptibility to photoinhibition.	9311_GLEAN_10019677	diff	same	diff	diff	diff	99.78	454	1	0	1	454	1	454	0	942
		Chr8	21205001	25390000		LOC_Os08g34720	21818039	21823218	D-3-phosphoglycerate dehydrogenase chloroplast precursor putative expressed	Plastid	Dual	Dual	AT4G34200	No	CEC	NA	NA	D-3-phosphoglycerate dehydrogenase	Encodes a 3-phosphoglycerate dehydrogenase that is essential for embryo and pollen development.	9311_GLEAN_10019714	diff	same	diff	diff	diff	99.68	621	2	0	1	621	1	621	0	1232
		Chr8	21205001	25390000		LOC_Os08g34990	22037365	22037682	late embryogenesis abundant protein putative expressed	Mitochondria	Mitochondria	Mitochondria	AT4G02380	No	CEC	NA	NA	senescence-associated gene 21	Encodes AtLEA5 (late embryogenesis abundant like protein). Also known as SENESCENCE-ASSOCIATED GENE 21 (SAG21). Has a role on oxidative stress tolerance. mRNA levels are elevated in response to various stresses.	9311_GLEAN_10019737	diff	same	diff	diff	diff	99.05	105	1	0	1	105	5	109	1e-53	205
		Chr8	21205001	25390000		LOC_Os08g37130	23463933	23468392	oxidoreductase short chain dehydrogenase reductase family domain containing protein expressed	Mitochondria	Mitochondria	Mitochondria	AT3G26770	No	CEC	NA	NA	NAD(P)-binding Rossmann-fold superfamily protein	NAD(P)-binding Rossmann-fold superfamily protein;(source:Araport11)	9311_GLEAN_10019888	diff	diff	diff	diff	same	100	211	0	0	47	257	11	221	3e-121	432
		Chr8	21205001	25390000		LOC_Os08g37380	23623080	23628557	glucose-6-phosphate isomerase putative expressed	Plastid	Plastid	Plastid	AT4G24620	No	CEC	NA	NA	phosphoglucose isomerase 1	The PGI1 gene encodes the plastid phospho-glucose (Glc) isomerase. While pgi1-1 mutant has a deficiency in leaf starch synthesis, it accumulates starch in root cap cells. Flowering time of the pgi1-1 mutant is significantly delayed under short-day conditions.	9311_GLEAN_10019908	diff	diff	diff	diff	same	100	181	0	0	1	181	1	181	5e-102	368
		Chr8	21205001	25390000		LOC_Os08g37520	23755951	23763746	pentatricopeptide putative expressed	Mitochondria	Mitochondria	Mitochondria	AT5G19020	Mitochondria	CCEC	PPR	NA	mitochondrial editing factor 18	Encodes a pentatricopeptide repeat protein (PPR) protein involved in mitochondrial mRNA editing.	9311_GLEAN_10019923	same	same	diff	same	same	100	563	0	0	1	563	1	563	0	1166
		Chr8	21205001	25390000				23763746	pentatricopeptide putative expressed	Mitochondria	Mitochondria	Mitochondria	AT4G02750	Mitochondria	CCEC	PPR	NA	Tetratricopeptide repeat (TPR)-like superfamily protein	Tetratricopeptide repeat (TPR)-like superfamily protein;(source:Araport11)					diff
		Chr8	21205001	25390000				23763746	pentatricopeptide putative expressed	Mitochondria	Mitochondria	Mitochondria	AT5G39350	Mitochondria	CCEC	PPR	NA	Tetratricopeptide repeat (TPR)-like superfamily protein	Tetratricopeptide repeat (TPR)-like superfamily protein;(source:Araport11)					diff
		Chr8	21205001	25390000				23763746	pentatricopeptide putative expressed	Mitochondria	Mitochondria	Mitochondria	AT2G40720	Mitochondria	CCEC	PPR	NA	Tetratricopeptide repeat (TPR)-like superfamily protein	Tetratricopeptide repeat (TPR)-like superfamily protein;(source:Araport11)					diff
		Chr8	21205001	25390000				23763746	pentatricopeptide putative expressed	Mitochondria	Mitochondria	Mitochondria	AT5G59900	Mitochondria	CCEC	PPR	NA	Pentatricopeptide repeat (PPR) superfamily protein	Pentatricopeptide repeat (PPR) superfamily protein;(source:Araport11)					diff
		Chr8	21205001	25390000		LOC_Os08g37700	23871195	23876240	RNA recognition motif containing protein putative expressed	Plastid	Plastid	Plastid	AT3G20930	No	CEC	NA	NA	RNA-binding (RRM/RBD/RNP motifs) family protein	Encodes a unique protein that is both a member of the RIP (RNA-editing interacting protein) family and the RNA recognition motif (RRM)-containing family. It controls the editing extent of 62% of the plastid Cs targeted for editing in Arabidopsis.	9311_GLEAN_10019934	same	same	diff	same	same	100	230	0	0	1	230	1	230	7e-134	474
		Chr8	21205001	25390000				23876240	RNA recognition motif containing protein putative expressed	Plastid	Plastid	Plastid	AT4G09040	No	CEC	NA	NA	RNA-binding (RRM/RBD/RNP motifs) family protein	RNA-binding (RRM/RBD/RNP motifs) family protein;(source:Araport11)				diff	diff
		Chr8	21205001	25390000		LOC_Os08g38720	24482352	24486058	cytochrome c oxidase assembly protein COX15 putative expressed	Mitochondria	Mitochondria	Mitochondria	AT5G56090	No	CEC	NA	NA	cytochrome c oxidase 15	Encodes a homolog of COX15. Microarray analysis show a 3.2 fold increase in transcription after treatment with rotenone, an electron transport chain inhibitor.	9311_GLEAN_10020026	same	same	same	same	same	100	482	0	0	1	482	1	482	0	972
		Chr8	21205001	25390000		LOC_Os08g39050	24673130	24676744	pentatricopeptide putative expressed	Mitochondria	Mitochondria	Mitochondria	AT1G12775	Mitochondria	CCEC	PPR	NA	Pentatricopeptide repeat (PPR) superfamily protein	Pentatricopeptide repeat (PPR) superfamily protein;(source:Araport11)	9311_GLEAN_10020053	same	same	diff	same	same	100	443	0	0	1	443	1	443	0	924
		Chr8	21205001	25390000				24676744	pentatricopeptide putative expressed	Mitochondria	Mitochondria	Mitochondria	AT3G60050	Mitochondria	CCEC	PPR	NA	Pentatricopeptide repeat (PPR) superfamily protein	Pentatricopeptide repeat (PPR) superfamily protein;(source:Araport11)				diff
		Chr8	21205001	25390000				24676744	pentatricopeptide putative expressed	Mitochondria	Mitochondria	Mitochondria	AT3G54980	Mitochondria	CCEC	PPR	NA	Pentatricopeptide repeat (PPR) superfamily protein	Pentatricopeptide repeat (PPR) superfamily protein;(source:Araport11)				diff
		Chr8	21205001	25390000				24676744	pentatricopeptide putative expressed	Mitochondria	Mitochondria	Mitochondria	AT2G17140	Mitochondria	CCEC	PPR	NA	Pentatricopeptide repeat (PPR) superfamily protein	Pentatricopeptide repeat (PPR) superfamily protein;(source:Araport11)				diff
		Chr8	21205001	25390000				24676744	pentatricopeptide putative expressed	Mitochondria	Mitochondria	Mitochondria	AT1G80150	Mitochondria	CCEC	PPR	NA	Tetratricopeptide repeat (TPR)-like superfamily protein	Tetratricopeptide repeat (TPR)-like superfamily protein;(source:Araport11)				diff
		Chr8	21205001	25390000		LOC_Os08g39160	24731592	24734103	formyl transferase putative expressed	Plastid	Plastid	Plastid	AT1G31220	No	CEC	NA	NA	Formyl transferase	N10-formyltetrahydrofolate-dependent phosphoribosylglycinamide formyltransferase that catalyzes the conversion of phosphoribosyl glycineamide to phosphoribosyl N-formylglycineamide	9311_GLEAN_10020062	same	same	same	same	same	100	290	0	0	1	290	1	290	6e-167	584
		Chr8	21205001	25390000		LOC_Os08g39320	24842864	24844184	expressed protein	Plastid	Plastid	Plastid	AT1G71480	No	CEC	NA	NA	Nuclear transport factor 2 (NTF2) family protein	Nuclear transport factor 2 (NTF2) family protein;(source:Araport11)	9311_GLEAN_10020076	-	no_test	diff	diff	same	100	172	0	0	1	172	1	172	4e-97	351
		Chr8	21205001	25390000		LOC_Os08g39430	24935696	24936427	thylakoid lumenal 19 kDa protein chloroplast precursor putative expressed	Plastid	Plastid	Plastid	AT3G63540	No	CEC	NA	NA	Mog1/PsbP/DUF1795-like photosystem II reaction center PsbP family protein	Conceptual translation of this open reading frame gave the sequence of a 229-residue hypothetical protein that contains the same sequence as the mature A. thaliana chloroplast luminal 19-kDa protein linked to a putative signal sequence.	9311_GLEAN_10020083	same	same	same	same	same	100	243	0	0	1	243	1	243	1e-137	486
		Chr8	21205001	25390000		LOC_Os08g39480	24976278	24976848	expressed protein	Mitochondria	Mitochondria	Mitochondria	AT3G57785	Mitochondria	CCEC	OXPHOS	Complex I	ESSS subunit of NADH:ubiquinone oxidoreductase (Complex I) protein	ESSS subunit of NADH:ubiquinone oxidoreductase (complex I) protein;(source:Araport11)	9311_GLEAN_10004334	diff	no_test	diff	diff	diff	74.77	111	18	2	1	101	1	111	4e-37	150
	Seg. 28	8	25475001	26035000	560	LOC_Os08g40570	25683429	25686522	pyridoxamine 5 27-phosphate oxidase family protein putative expressed	Plastid	Plastid	Plastid	AT1G51560	No	CEC	NA	NA	Pyridoxamine 5'-phosphate oxidase family protein	Pyridoxamine 5-phosphate oxidase family protein;(source:Araport11)	9311_GLEAN_10020182	diff	same	diff	diff	diff	85.71	371	2	1	1	371	1	320	2e-177	620
	Seg. 29	9	10810001	17540000	6730	LOC_Os09g19920	11916674	11920341	metallo-beta-lactamase family protein putative expressed	Plastid	Plastid	Plastid	AT3G13800	No	CEC	NA	NA	Metallo-hydrolase/oxidoreductase superfamily protein	Metallo-hydrolase/oxidoreductase superfamily protein;(source:Araport11)	9311_GLEAN_10003575	diff	diff	diff	diff	diff	82.51	366	20	4	14	379	90	411	3e-160	562
		Chr9	10810001	17540000		LOC_Os09g20430	12289592	12294955	SCO1 protein homolog mitochondrial precursor putative expressed	Mitochondria	Mitochondria	Mitochondria	AT4G39740	No	CEC	NA	NA	Thioredoxin superfamily protein	Encodes HCC2, one of the two Arabidopsis genes (HCC1 and HCC2) resulting from a duplication with homology to the SCO proteins involved in copper insertion during cytochrome c oxidase (COX) assembly in other organisms. HCC2, which lacks the cysteines and histidine putatively involved in copper binding, functions in copper sensing and redox homeostasis.	9311_GLEAN_10003618	diff	same	diff	diff	diff	98.68	228	3	0	57	284	1	228	5e-133	471
		Chr9	10810001	17540000		LOC_Os09g20820	12540619	12544907	enolase putative expressed	Plastid	Plastid	Plastid	AT1G74030	No	CEC	NA	NA	enolase 1	Encodes the plastid-localized phosphoenolpyruvate enolase. Mutant plants have abnormal trichomes.	9311_GLEAN_10003656	diff	same	diff	diff	diff	99.16	479	4	0	1	479	1	479	0	967
		Chr9	10810001	17540000		LOC_Os09g21470	12977783	12980466	expressed protein	Mitochondria	Mitochondria	Mitochondria	AT3G47833	No	CEC	NA	NA	Succinate dehydrogenase subunit 7A mitochondrial	predicted to encode subunit 7 of mitochondrial complex II and to participate in the respiratory chain	9311_GLEAN_10030097	diff	no_test	diff	diff	diff	97.78	90	2	0	1	90	1	90	1e-39	159
		Chr9	10810001	17540000		LOC_Os09g23110	13666487	13671302	transporter family protein putative expressed	Plastid	Plastid	Plastid	AT5G16150	No	CEC	NA	NA	plastidic GLC translocator	Encodes a putative plastidic glucose transporter.	9311_GLEAN_10003759	same	same	diff	diff	same	100	437	0	0	111	547	1	437	0	873
		Chr9	10810001	17540000		LOC_Os09g23150	13695147	13699846	monoglyceride lipase putative expressed	Plastid	Plastid	Plastid	AT1G18360	No	CEC	NA	NA	alpha/beta-Hydrolases superfamily protein	alpha/beta-Hydrolases superfamily protein;(source:Araport11)	9311_GLEAN_10003761	same	same	diff	same	same	100	247	0	0	151	397	13	259	2e-144	510
		Chr9	10810001	17540000		LOC_Os09g23540	13986804	13988784	dehydrogenase putative expressed	Mitochondria	Mitochondria	Mitochondria	AT5G63620	No	CEC	NA	NA	GroES-like zinc-binding alcohol dehydrogenase family protein	Encodes an oxidoreductase involved in transducing the perception of E-2-hexenal, which changes the redox status of the mitochondria.	9311_GLEAN_10003789	same	same	same	same	same	100	436	0	0	1	436	1	436	0	893
		Chr9	10810001	17540000		LOC_Os09g23550	13994541	13996756	dehydrogenase putative expressed	Mitochondria	Mitochondria	Mitochondria	AT5G63620	No	CEC	NA	NA	GroES-like zinc-binding alcohol dehydrogenase family protein	Encodes an oxidoreductase involved in transducing the perception of E-2-hexenal, which changes the redox status of the mitochondria.	9311_GLEAN_10003789	diff	same	diff	diff	diff	94.53	439	21	1	1	439	1	436	0	758
		Chr9	10810001	17540000		LOC_Os09g24530	14607514	14609923	ribulose-1 5 bisphosphate carboxylase oxygenase large subunit N-methyltransferase chloroplast precursor putative expressed	Plastid	Plastid	Plastid	AT1G14030	No	CEC	NA	NA	Rubisco methyltransferase family protein	Encodes a lysine methyltransferase whose main soluble physiological substrates are chloroplastic fructose 1,6-bisphosphate aldolases, FBA1, FBA2, and FBA3. Lysines near the C-terminal end of the target proteins are trimethylated.	9311_GLEAN_10003834	diff	same	diff	diff	diff	88.96	453	9	1	43	495	172	583	0	773
		Chr9	10810001	17540000		LOC_Os09g24580	14635600	14636121	EF hand family protein putative expressed	Plastid	Plastid	Plastid	AT3G43810	No	CEC	NA	NA	calmodulin 7	EF hand domain protein encodes a calmodulin. Can functionally complement a yeast CaM mutant.	9311_GLEAN_10003837	diff	same	diff	diff	diff	93.06	173	0	1	1	161	1	173	9e-60	227
		Chr9	10810001	17540000		LOC_Os09g24640	14666229	14667809	pentatricopeptide putative expressed	Plastid	Plastid	Plastid	AT1G77340	Plastid	CCEC	PPR	NA	Pentatricopeptide repeat (PPR) superfamily protein	Pentatricopeptide repeat (PPR) superfamily protein;(source:Araport11)	9311_GLEAN_10003841	diff	same	diff	diff	diff	98.81	503	6	0	1	503	1	503	0	1018
		Chr9	10810001	17540000				14667809	pentatricopeptide putative expressed	Plastid	Plastid	Plastid	AT1G03510	Plastid	CCEC	PPR	NA	Tetratricopeptide repeat (TPR)-like superfamily protein	Tetratricopeptide repeat (TPR)-like superfamily protein;(source:Araport11)				diff
		Chr9	10810001	17540000				14667809	pentatricopeptide putative expressed	Plastid	Plastid	Plastid	AT3G25970	Plastid	CCEC	PPR	NA	Pentatricopeptide repeat (PPR) superfamily protein	Pentatricopeptide repeat (PPR) superfamily protein;(source:Araport11)				diff
		Chr9	10810001	17540000		LOC_Os09g25580	15349072	15355640	monogalactosyldiacylglycerol synthase putative expressed	Plastid	Plastid	Plastid	AT4G31780	No	CEC	NA	NA	monogalactosyl diacylglycerol synthase 1	Encodes an A-type monogalactosyldiacylglycerol (MGDG) synthase. It represents the isoform responsible for the bulk of MGDG synthesis in Arabidopsis.	9311_GLEAN_10027286	diff	diff	diff	diff	diff	63.82	398	139	1	133	525	84	481	6e-147	519
		Chr9	10810001	17540000		LOC_Os09g25590	15358373	15360771	tsi1-interacting protein TSIP1 putative expressed	Plastid	Plastid	Plastid	AT5G61670	No	CEC	NA	NA	Protein ORANGE chloroplastic	Encodes a close homolog of the Cauliflower OR (Orange) protein that is located in the chloroplast of light grown organs but in the nucleus of etiolated cotyledons. The function of OR is to induce the differentiation of proplastids or other noncolored plastids into chromoplasts for carotenoid accumulation. Both proteins contain a Cysteine-rich zinc finger domain that is highly specific to DnaJ-lik…	9311_GLEAN_10003914	diff	no_test	diff	diff	diff	99.32	147	1	0	4	150	1	147	9e-80	293
		Chr9	10810001	17540000		LOC_Os09g25640	15400688	15406414	5-nucleotidase domain-containing protein putative expressed	Mitochondria	Mitochondria	Mitochondria	AT2G23890	No	CEC	NA	NA	HAD-superfamily hydrolase subfamily IG 5'-nucleotidase	HAD-superfamily hydrolase, subfamily IG, 5-nucleotidase;(source:Araport11)	9311_GLEAN_10003919	diff	same	diff	diff	diff	91.43	537	0	2	1	528	1	500	0	995
		Chr9	10810001	17540000		LOC_Os09g26580	16097465	16102821	expressed protein	Plastid	Plastid	Plastid	AT3G43540	No	CEC	NA	NA	Protein of unknown function (DUF1350)	initiation factor 4F subunit (DUF1350);(source:Araport11)	9311_GLEAN_10004003	diff	same	diff	diff	diff	99.5	202	1	0	1	202	1	202	2e-110	395
		Chr9	10810001	17540000		LOC_Os09g26650	16171155	16175738	e-2S iron-sulfur cluster binding domain containing protein expressed	Mitochondria	Mitochondria	Mitochondria	AT4G05450	No	CEC	NA	NA	mitochondrial ferredoxin 1	mitochondrial ferredoxin 1;(source:Araport11)	9311_GLEAN_10004009	diff	same	diff	diff	diff	99.43	175	1	0	1	175	1	175	2e-99	358
		Chr9	10810001	17540000		LOC_Os09g26810	16287916	16290862	chlorophyll A-B binding protein putative expressed	Plastid	Plastid	Plastid	AT1G19150	Plastid	CCEC	Photosynthesis	PSI	photosystem I light harvesting complex gene 6	PSI type II chlorophyll a/b-binding protein (Lhca2*1) mRNA, The mRNA is cell-to-cell mobile.	9311_GLEAN_10004019	diff	same	diff	diff	diff	99.56	229	1	0	36	264	1	229	5e-131	464
	Seg. 30	9	18055001	22945000	4890	LOC_Os09g30340	18469702	18471297	photosystem I reaction center subunit chloroplast precursor putative expressed	Plastid	Plastid	Plastid	AT1G55670	Plastid	CCEC	Photosynthesis	PSI	photosystem I subunit G	Encodes subunit G of photosystem I, an 11-kDa membrane protein that plays an important role in electron transport between plastocyanin and PSI and is involved in the stability of the PSI complex. PSI-G subunit is bound to PSI-B and is in contact with Lhca1. The protein inserts into thylakoids by a direct or "spontaneous" pathway that does not involve the activities of any known chloroplast protei…	9311_GLEAN_10004285	same	same	diff	diff	same	100	141	0	0	1	141	1	141	3e-77	284
		Chr9	18055001	22945000		LOC_Os09g31260	18799238	18800124	expressed protein	Mitochondria	Mitochondria	Mitochondria	AT3G57785	Mitochondria	CCEC	OXPHOS	Complex I	ESSS subunit of NADH:ubiquinone oxidoreductase (Complex I) protein	ESSS subunit of NADH:ubiquinone oxidoreductase (complex I) protein;(source:Araport11)	9311_GLEAN_10004334	diff	no_test	diff	diff	same	100	117	0	0	1	117	1	117	7e-63	236
		Chr9	18055001	22945000		LOC_Os09g32030	19119277	19121242	expressed protein	Plastid	Plastid	Plastid	AT3G12930	No	CEC	NA	NA	Lojap-related protein	Lojap-related protein;(source:Araport11)	9311_GLEAN_10004379	diff	same	diff	diff	diff	99.56	225	1	0	1	225	1	225	4e-129	458
		Chr9	18055001	22945000		LOC_Os09g32760	19541746	19545586	acyl-ACP thioesterase putative expressed	Plastid	Plastid	Plastid	AT3G25110	No	CEC	NA	NA	fatA acyl-ACP thioesterase	Encodes a FatA acyl-ACP thioesterase	9311_GLEAN_10004447	diff	same	diff	diff	diff	88	400	1	2	1	356	1	397	0	684
		Chr9	18055001	22945000		LOC_Os09g33790	19950704	19953955	snRK1-interacting protein 1 putative expressed	Plastid	Plastid	Plastid	AT5G47870	Plastid	CCEC	DNA-RRR	NA	DNA repair RAD52-like protein 2 chloroplastic	cobalt ion-binding protein;(source:Araport11)	9311_GLEAN_10004500	diff	no_test	diff	diff	same	100	186	0	0	1	186	1	186	4e-106	381
		Chr9	18055001	22945000		LOC_Os09g34100	20122339	20127417	metallo-beta-lactamase family protein putative expressed	Mitochondria	Dual	Dual	AT1G06130	No	CEC	NA	NA	glyoxalase 2-4	glyoxalase 2-4;(source:Araport11)	9311_GLEAN_10004523	same	same	diff	diff	same	100	336	0	0	1	336	1	336	0	701
		Chr9	18055001	22945000		LOC_Os09g34900	20337183	20340505	bile acid sodium symporter family protein putative expressed	Plastid	Plastid	Plastid	AT4G22840	No	CEC	NA	NA	Sodium Bile acid symporter family	Sodium Bile acid symporter family;(source:Araport11)	9311_GLEAN_10004553	same	same	diff	same	same	100	401	0	0	1	401	1	401	0	799
		Chr9	18055001	22945000		LOC_Os09g36040	20751729	20754649	rhodanese-like domain containing protein putative expressed	Plastid	Plastid	Plastid	AT4G27700	No	CEC	NA	NA	Rhodanese/Cell cycle control phosphatase superfamily protein	Rhodanese/Cell cycle control phosphatase superfamily protein;(source:Araport11)	9311_GLEAN_10004607	diff	diff	diff	diff	same	100	222	0	0	8	229	345	566	5e-131	464
		Chr9	18055001	22945000		LOC_Os09g36450	21033055	21036507	triosephosphate isomerase chloroplast precursor putative expressed	Plastid	Dual	Dual	AT2G21170	No	CEC	NA	NA	triosephosphate isomerase	Encodes a plastidic triose phosphate isomerase. Mutants with reduced pdTPI levels have difficulty transitioning from heterotrophic to autotrophic growth. The related phenotypes, such as chlorosis in light-grown seedlings may result from an accumulation of dihydroxyacetone phosphate (DHAP) and methylglyoxal (MG) in these mutants. Both splice variants appear to be expressed, but the At2g21170.2 var…	9311_GLEAN_10004648	diff	same	diff	diff	diff	99.67	304	1	0	1	304	1	304	4e-177	618
		Chr9	18055001	22945000		LOC_Os09g36800	21225954	21229391	3-dehydroquinate synthase putative expressed	Plastid	Plastid	Plastid	AT5G66120	No	CEC	NA	NA	3-dehydroquinate synthase putative	3-dehydroquinate synthase;(source:Araport11)	9311_GLEAN_10004683	same	same	diff	diff	same	100	442	0	0	1	442	1	442	0	902
		Chr9	18055001	22945000		LOC_Os09g36860	21254258	21256901	acyl carrier protein putative expressed	Plastid	Plastid	Plastid	AT1G54630	No	CEC	NA	NA	acyl carrier protein 3	encodes an acyl carrier protein expressed in leaves, roots, and dry seeds. Gene expression is not regulated by light.	9311_GLEAN_10004688	same	same	diff	diff	same	100	135	0	0	1	135	1	135	2e-71	265
		Chr9	18055001	22945000		LOC_Os09g38060	21930991	21934963	nicotinate-nucleotide pyrophosphorylase putative expressed	Plastid	Plastid	Plastid	AT2G01350	No	CEC	NA	NA	quinolinate phoshoribosyltransferase	At2g01350 encodes quinolinate phosphoribosyl transferase involved in NAD biosynthesis as shown by heterologous expression in E. coli.	9311_GLEAN_10004804	diff	same	diff	diff	diff	99.17	360	0	1	15	371	13	372	0	692
		Chr9	18055001	22945000		LOC_Os09g38330	22048464	22057029	MORN repeat domain containing protein expressed	Plastid	Plastid	Plastid	AT1G75010	No	CEC	NA	NA	GTP binding	Encodes ARC3 (Accumulation and Replication of Chloroplast 3), a chloroplast division factor functioning in the initiation of chloroplast division. ARC3 is a chimera of the prokaryotic FtsZ and part of the eukaryotic phosphatidylinositol-4-phosphate 5-kinase (PIP5K). Located on the outer surface of the chloroplast in a ring-like structure at the early stage of chloroplast division. The arc3 mutant…	9311_GLEAN_10004819	diff	same	diff	diff	diff	93	729	3	3	1	722	1	688	0	1328
		Chr9	18055001	22945000		LOC_Os09g38500	22152674	22155609	mitochondrial glycoprotein putative expressed	Mitochondria	Mitochondria	Mitochondria	AT1G80720	No	CEC	NA	NA	Mitochondrial glycoprotein family protein	Mitochondrial glycoprotein family protein;(source:Araport11)	9311_GLEAN_10004833	diff	same	diff	diff	diff	99.11	224	2	0	1	224	1	224	8e-125	444
		Chr9	18055001	22945000				22155609	mitochondrial glycoprotein putative expressed	Mitochondria	Mitochondria	Mitochondria	AT5G02050	No	CEC	NA	NA	Mitochondrial glycoprotein family protein	Mitochondrial glycoprotein family protein;(source:Araport11)				diff
		Chr9	18055001	22945000		LOC_Os09g38755	22269102	22272680	E3 ubiquitin-protein ligase HERC2 putative expressed	Mitochondria	Mitochondria	Mitochondria	AT5G60870	No	CEC	NA	NA	Regulator of chromosome condensation (RCC1) family protein	Encodes a mitochondrial protein RUG3 that is required for accumulation of mitochondrial respiratory chain complex I. RUG3 is related to human REGULATOR OF CHROMOSOME CONDENSATION 1 (RCC1) and Arabidopsis UV-B RESISTANCE 8 (UVR8).	9311_GLEAN_10004861	diff	diff	diff	diff	diff	98.15	379	7	0	25	403	25	403	0	645
		Chr9	18055001	22945000		LOC_Os09g39230	22542184	22543865	prephenate dehydratase domain containing protein expressed	Plastid	Plastid	Plastid	AT1G08250	No	CEC	NA	NA	arogenate dehydratase 6	Encodes a plastid-localized arogenate dehydratase involved in phenylalanine biosynthesis. Although this enzyme has sequence similarity to prephenate dehydratases, it is 98 times more active with arogenate than prephenate in enzymatic assays.	9311_GLEAN_10004895	diff	same	diff	diff	diff	99.25	401	3	0	1	401	1	401	0	810
		Chr9	18055001	22945000		LOC_Os09g39390	22649087	22652085	oxidoreductase aldo keto reductase family protein putative expressed	Plastid	Plastid	Plastid	AT2G27680	No	CEC	NA	NA	NAD(P)-linked oxidoreductase superfamily protein	NAD(P)-linked oxidoreductase superfamily protein;(source:Araport11)	9311_GLEAN_10004909	diff	same	diff	diff	diff	99.74	378	1	0	8	385	97	474	0	782
		Chr9	18055001	22945000		LOC_Os09g39560	22707623	22709559	genetic modifier putative expressed	Plastid	Plastid	Plastid	AT4G11570	No	CEC	NA	NA	Haloacid dehalogenase-like hydrolase (HAD) superfamily protein	Encodes plastid localized protein involved in riboflavin biosynthesis. It dephosphorylates 5-amino-6-ribitylamino- 2,4(1H,3H) pyrimidinedione 5&#8242;-phosphate (ARPP) .	9311_GLEAN_10004923	diff	same	diff	diff	diff	99.22	383	3	0	1	383	1	383	0	785
		Chr9	18055001	22945000		LOC_Os09g39570	22713280	22717110	beta-amylase putative expressed	Plastid	Plastid	Plastid	AT4G00490	No	CEC	NA	NA	beta-amylase 2	Encodes a chloroplast beta-amylase. The enzyme activity is very weak compared to BAM1 and BAM3. It forms a tetramer whose activity requires K+ and exhibits sigmoidal kinetics Mutants of BAM2 have no visible phenotype.	9311_GLEAN_10004924	diff	diff	diff	diff	same	100	523	0	0	11	533	129	651	0	1087
		Chr9	18055001	22945000		LOC_Os09g39790	22811191	22814067	lipase putative expressed	Mitochondria	Mitochondria	Mitochondria	AT2G42450	No	CEC	NA	NA	alpha/beta-Hydrolases superfamily protein	alpha/beta-Hydrolases superfamily protein;(source:Araport11)	9311_GLEAN_10004943	diff	same	diff	diff	diff	92.08	518	0	1	1	518	1	477	0	906
	Seg. 31	12	7665001	8260000	595	LOC_Os12g13824	7819951	7825089	expressed protein	Mitochondria	Mitochondria	Mitochondria	AT1G67620	No	CEC	NA	NA	Lojap-related protein	Lojap-related protein;(source:Araport11)	9311_GLEAN_10007984	diff	same	diff	diff	diff	98.14	161	0	1	1	161	1	158	2e-86	315
		Chr12	7665001	8260000		LOC_Os12g13930	7915608	7919088	3-oxoacyl-reductase chloroplast precursor putative expressed	Plastid	Plastid	Plastid	AT1G24360	No	CEC	NA	NA	NAD(P)-binding Rossmann-fold superfamily protein	NAD(P)-binding Rossmann-fold superfamily protein;(source:Araport11)	9311_GLEAN_10007992	diff	same	diff	diff	diff	83.1	290	11	2	53	304	1	290	2e-130	463
		Chr12	7665001	8260000		LOC_Os12g14070	7986161	7991953	DnaK family protein putative expressed	Plastid	Plastid	Plastid	AT5G49910	No	CEC	NA	NA	chloroplast heat shock protein 70-2	Stromal heat shock protein involved in protein import into chloroplast. The mRNA is cell-to-cell mobile.	9311_GLEAN_10007998	same	same	diff	same	same	100	698	0	0	1	698	1	698	0	1405
