# Supplementary material for: Genomic mosaicism due to homoeologous exchange generates extensive phenotypic diversity in nascent allopolyploids
Source: Natl Sci Rev. 2020 Nov 7;8(5):nwaa277. doi: 10.1093/nsr/nwaa277 (PMC8288387; doi:10.1093/nsr/nwaa277)
Supplement: nwaa277_Supplemental_File [file nwaa277_supplemental_file.zip › Dataset_S4_GWAS_results.xlsx]

## Sheet: Dataset S4A
Dataset S4A. Summary of the GWAS results from both additive and dominant models and the number of non-redundant adjacent known genes for each associated signal.
Trait	Nonredundant total significant associated loci number	Number of significant associated loci in each GWAS model					Notes of shared significant associated loci	Number of nonredundant adjacent known genes	Number of known genes with predicted functional differences between parental homoeologs	Number of known genes with motif diff between parental homoeologs
		Additive effect	Dominance effect
		0-1-2-3-4	0-1-0	0-2-1	1-2-0	Nonredundant significant associated loci in dominance models
Days to flowering	6	1	2	3	2	5	Two loci were shared by 0-1-0 and 1-2-0 models	4	4 (includes DTH7)	0
Plant height	3	2	-	-	1	1	-	6	5	3
Flag leaf length	3	1	-	-	2	2	-	-	-	-
Flag leaf width	4	1	1	1	2	4	One locus was shared by 0-1-2-3-4 and 0-1-0 models	2	1 (NAL1)	0
Flag leaf angle	2	-	1	-	1	2	-	-	-	0
Tiller angle	5	2	2	1	2	4	One locus was shared by 0-1-2-3-4 and 1-2-0 models and another locus was shared by 0-1-0 and 0-2-1 models	2	2 (includes TAC1)	0
Stem diameter	2	2	2	-	1	3	-	1	1	0
Tiller number	3	-	2	1	1	3	One locus was shared by 0-1-0 and 0-2-1 models	5	5	1
Panicle length	3	-	-	2	1	3	-	-	-	-
Primary branch number per panicle	2	-	1	1	-	2	-	-	-	-
Secondary branch number per panicle	2	1	-	-	1	1	-	-	-	-
Spikelet number per panicle	3	1	1	1	1	2	One locus was shared by 0-1-0 and 0-2-1 models	-	-	-
Grain number per panicle	3	2	1	-	-	1	-	-	-	-
Grain density per panicle	2	-	-	1	1	2	-	-	-	-
Fertility	2	1	-	-	1	1	-	1	-	-
Thousand kernel weight	5	2	2	3	1	3	One locus was shared among all three dominance models, and another locus was shared between 0-1-0 and 0-2-1 models	4	3	0
Yield	3	1	2	1	-	2	One locus was shared by 0-1-0 and 0-2-1 models	3	1	0
Grain length	10	2	3	5	3	9	One locus was shared among 0-1-2-3-4, 0-1-0 and 0-2-1 models, and another locus was shared by 0-2-1 and 1-2-0 models	1	1 (GS3)	0
Grain width	8	1	3	5	2	6	Two loci were shared by 0-1-0 and 0-2-1, and one locus was shared among three dominance models	-	-	-
Grain length to width ratio	6	2	-	2	2	4	-	-	-	-
Biomass	3	-	3	-	1	3	One locus was shared by 0-1-0 and 1-2-0 models	2	1	0
Sum	80	22	23	27	25	63	-	29	24	4

## Sheet: Dataset S4B
Dataset S4B. GWAS result in days to flowering trait.
Model	Encoding method	Associated fragment ID	Chromosome	Position	P-value of the associated fragment	Effect of the associated fragment	Position of linkage fragment	Adjacent known gene located in the linkage fragment	Position of adjacent known gene	MSU7 ID of adjacent known gene	93-11 ID	Predicted functional diff or not	Motif diff or not	Amino acid sequence homologous percentage	Amino acid number	Divergent amino acid number	InDel amino acid number
Additive	0-1-2-3-4	F64241	7	29085001	1.27356e-07	1.92644	28875001-29695001	DTH7 (Ghd7.1; OsPRR37)	29616705-29629223	LOC_Os07g49460	9311_GLEAN_10012212	diff	diff	97.93	242	5	0
Dominance	0-1-0	F65184	8	4100001	3.05e-09	-6.28029	3590001-5205001	DTH8 (Ghd8; OsHAP3H; LHD1; EF8; OsNF-YB11; CAR8)	4335434-4333717	LOC_Os08g07740	9311_GLEAN_10018372	diff	same	95.62	297	12	1
	0-1-0	F65794	8	7150001	1.43e-12	7.36633	6040001-8940001
	0-2-1	F31117	2	32535001	5.31e-08	-4.54876	31660001-32705001	COP1 (PPS)	32533583-32528037	LOC_Os02g53140	9311_GLEAN_10027076	diff	diff	92.41	685	29	2
	0-2-1	F34328	3	12650001	3.52e-10	3.72567	12580001-13120001	OsMADS50 (OsSOC1; DTH3)	1271783-1269856	LOC_Os03g03070	9311_GLEAN_10006853	diff	diff	52.11	142	59	2
	0-2-1	F53459	6	6425001	1.14e-07	3.13332	6200001-6600001
	1-2-0	F65183	8	4095001	1.10337e-07	-5.05951	3560001-4810001	DTH8 (Ghd8; OsHAP3H; LHD1; EF8; OsNF-YB11; CAR8)	4335434-4333717	LOC_Os08g07740	9311_GLEAN_10018372	diff	same	95.62	297	12	1
	1-2-0	F65654	8	6450001	1.32395e-11	6.76281	6040001-8940001

## Sheet: Dataset S4C
Dataset S4C. GWAS result in plant height trait.
Model	Encoding method	Associated fragment ID	Chromosome	Position	P-value of the associated fragment	Effect of the associated fragment	Position of linkage fragment	Adjacent known gene located in the linkage fragment	Position of adjacent known gene	MSU7 ID of adjacent known gene	93-11 ID	Predicted functional diff or not	Motif diff or not	Amino acid sequence homologous percentage	Amino acid number	Divergent amino acid number	InDel amino acid number
Additive	0-1-2-3-4	F7678	1	38385001	9.32314e-14	4.82898	38070001-38940001	sd1 (OsGA20ox2; qSD1-2)	38382382-38385504	LOC_Os01g66100	9311_GLEAN_10039931	diff	same	92.42	356	1	1
								OsCrll3 (OsIG1; OsAS2)	38676728-38679707	LOC_Os01g66590	9311_GLEAN_10039973	same	same	100	269	0	0
	0-1-2-3-4	F59777	7	6765001	6.57414e-11	-4.72907	6310001-7005001
Dominace	1-2-0	F7313	1	36560001	7.33247e-08	-4.60864	35315001-37935001	OsBAG4	35582263-35585727	LOC_Os01g61500	9311_GLEAN_10039561	diff	same	99.62	262	1	0
								REL1	37365967-37365653	LOC_Os01g64380	none in 93-11, but exist in indica cultivar Shuhui498	diff	none in 9311	-	-	-	-
								MOC2 (FBP1)	37519523-37522613	LOC_Os01g64660	9311_GLEAN_10039800	diff	same	84.96	359	1	2
								OsPdk1	37857523-37853404	LOC_Os01g65230	9311_GLEAN_10039858	diff	same	99.6	498	2	0

## Sheet: Dataset S4D
Dataset S4D. GWAS result in flag leaf length trait.
Model	Encoding method	Associated fragment ID	Chromosome	Position	P-value of the associated fragment	Effect of the associated fragment	Position of linkage fragment
Additive	0-1-2-3-4	F7795	1	38970001	1.54425e-08	2.83835	38445001-39780001
Dominance	1-2-0	F54326	6	10760001	1.84833e-08	7.84881	9670001-10925001
	1-2-0	F12744	10	20440001	6.23173e-08	-3.85859	19350001-21465001

## Sheet: Dataset S4E
Dataset S4E. GWAS result in Flag leaf width trait.
Model	Encoding method	Associated fragment ID	Chromosome	Position	P-value of the associated fragment	Effect of the associated fragment	Position of linkage fragment	Adjacent known gene located in the linkage fragment	Position of adjacent known gene	MSU7 ID of adjacent known gene	93-11 ID	Predicted functional diff or not	Motif diff or not	Amino acid sequence homologous percentage	Amino acid number	Divergent amino acid number	InDel amino acid number
Additive	0-1-2-3-4	F45261	4	30900001	1.93116e-08	0.824196	30270001-31470001	NAL1 (qFLW4; LSCHL4; NAL5)	31203525-31214741	LOC_Os04g52479	9311_GLEAN_10030282	diff	none motif	99.48	582	3	0
Dominance	0-1-0	F45293	4	31060001	1.09793e-08	2.4556	30680001-31470001	NAL1 (qFLW4; LSCHL4; NAL5)	31203525-31214741	LOC_Os04g52479	9311_GLEAN_10030282	diff	none motif	99.48	582	3	0
	0-2-1	F45422	4	31705001	1.16765e-19	-1.52203	31460001-34175001
	1-2-0	F29762	2	25760001	4.84039e-13	-0.558593	25445001-26350001	OsVPE3	25895244-25890441	LOC_Os02g43010	9311_GLEAN_10026268	same	same	100	496	0	0
	1-2-0	F3355	1	16770001	5.92366e-08	1.49166	16760001-16985001

## Sheet: Dataset S4F
Dataset S4F. GWAS result in flag leaf angle trait.
Model	Encoding method	Associated fragment ID	Chromosome	Position	P-value of the associated fragment	Effect of the associated fragment	Position of linkage fragment
Dominance	0-1-0	F59859	7	7175001	3.38951e-08	-17.422	6800001-8060001
	1-2-0	F59805	7	6905001	6.07755e-09	-10.6866	6405001-7970001

## Sheet: Dataset S4G
Dataset S4G. GWAS result in tiller angle trait.
Model	Encoding method	Associated fragment ID	Chromosome	Position	P-value of the associated fragment	Effect of the associated fragment	Position of linkage fragment	Adjacent known gene located in the linkage fragment	Position of adjacent known gene	MSU7 ID of adjacent known gene	93-11 ID	Predicted functional diff or not	Motif diff or not	Amino acid sequence homologous percentage	Amino acid number	Divergent amino acid number	InDel amino acid number
Additive	0-1-2-3-4	F38098	3	31500001	1.06e-12	4.63906	29150001-31915001
	0-1-2-3-4	F74214	9	20805001	7.74e-11	-3.9387	18630001-21350001	TAC1	20734724-20731589	LOC_Os09g35980	9311_GLEAN_10004602	diff	none motif	98.57	210	3	0
Dominance	0-1-0	F34329	3	12655001	1.6e-09	-7.54711	12580001-13120001
	0-1-0	F68500	8	20680001	3.11e-09	-7.31109	20660001-21205001	ONAC106	21028959-21025544	LOC_Os08g33670	9311_GLEAN_10019635	diff	same	97.63	337	5	2
	0-2-1				1.15e-07	-3.54663
	1-2-0	F38115	3	31585001	6.41e-11	-6.57887	29150001-31915001
	1-2-0	F63196	7	23860001	5.67e-08	-3.53759	22545001-24430001

## Sheet: Dataset S4H
Dataset S4H. GWAS result in stem diameter trait.
Model	Encoding method	Associated fragment ID	Chromosome	Position	P-value of the associated fragment	Effect of the associated fragment	Position of linkage fragment	Adjacent known gene located in the linkage fragment	Position of adjacent known gene	MSU7 ID of adjacent known gene	93-11 ID	Predicted functional diff or not	Motif diff or not	Amino acid sequence homologous percentage	Amino acid number	Divergent amino acid number	InDel amino acid number
Additive	0-1-2-3-4	F57688	6	27570001	2.08979e-08	-0.693713	25750001-30595001	OsAPO1 (SCM2)	27481387-27480082	LOC_Os06g45460	9311_GLEAN_10023177	diff	diff	99.51	407	2	0
	0-1-2-3-4	F19437	12	1670001	1.23638e-07	0.444171	1435001-1885001
Dominance	0-1-0	F52738	6	2820001	8.28754e-11	1.21286	2355001-2895001
	0-1-0	F12280	10	18120001	2.20602e-09	-1.30661	17550001-19355001
	1-2-0	F57504	6	26650001	7.10729e-08	0.794313	25750001-30595001	OsAPO1 (SCM2)	27481387-27480082	LOC_Os06g45460	9311_GLEAN_10023177	diff	diff	99.51	407	2	0

## Sheet: Dataset S4I
Dataset S4I. GWAS result in tiller number trait.
Model	Encoding method	Associated fragment ID	Chromosome	Position	P-value of the associated fragment	Effect of the associated fragment	Position of linkage fragment	Adjacent known gene located in the linkage fragment	Position of adjacent known gene	MSU7 ID of adjacent known gene	93-11 ID	Predicted functional diff or not	Motif diff or not	Amino acid sequence homologous percentage	Amino acid number	Divergent amino acid number	InDel amino acid number
Dominance	0-1-0	F46634	5	2260001	2.00282e-13	12.3627	1120001-2610001	OsSIZ1	1426929-1438465	LOC_Os05g03430	9311_GLEAN_10015056	diff	same	99.27	823	5	1
	0-1-0	F37983	3	30925001	4.53321e-09	-9.44815	29145001-31905001
	0-2-1	F46634	5	2260001	2.1033e-11	7.66997	1120001-2610001	OsSIZ1	1426929-1438465	LOC_Os05g03430	9311_GLEAN_10015056	diff	same	99.27	823	5	1
	1-2-0	F32033	3	1175001	1.86987e-08	3.66791	400001-2165001	OsDRM2	632634-636333	LOC_Os03g02010	9311_GLEAN_10031009	diff	diff	99.61	507	1	1
								OsDCL1	1204839-1195075	LOC_Os03g02970	9311_GLEAN_10031097	diff	same	99.79	1883	4	0
								TAD1; TE; OsCCS52A	1327397-1331210	LOC_Os03g03150	9311_GLEAN_10031106	diff	same	98.38	371	6	0
								OscpSRP43	1818855-1817496	LOC_Os03g03990	9311_GLEAN_10031172	diff	same	99.05	211	2	0

## Sheet: Dataset S4J
Dataset S4J. GWAS result in panicle length trait.
Model	Encoding method	Associated fragment ID	Chromosome	Position	P-value of the associated fragment	Effect of the associated fragment	Position of linkage fragment
Dominance	0-2-1	F18589	11	26455001	2.0064e-08	-1.62452	390001-410001
	0-2-1	F31878	3	400001	3.10779e-08	1.91625	26430001-26630001
	1-2-0	F24766	2	780001	1.41976e-07	-0.75482	0-1320001

[truncated: 12 more sheets: Dataset S4K, Dataset S4L, Dataset S4M, Dataset S4N, Dataset S4O, Dataset S4P, Dataset S4Q, Dataset S4R, Dataset S4S, Dataset S4T, Dataset S4U, Dataset S4V]
