# Supplementary material for: Genomic mosaicism due to homoeologous exchange generates extensive phenotypic diversity in nascent allopolyploids
Source: Natl Sci Rev. 2020 Nov 7;8(5):nwaa277. doi: 10.1093/nsr/nwaa277 (PMC8288387; doi:10.1093/nsr/nwaa277)
Supplement: nwaa277_Supplemental_File [file nwaa277_supplemental_file.zip › Dataset_S5_Epistatic_effect_detection.xlsx]

## Sheet: Dataset S5A
Dataset S5A. Fragment size information for each fragment used in digenic epistasis analysis.
Traits	Fragements	Left	Right	Chromosome	Position of linkage fragment	Fragment size (kb)
Days to flowering	F64241	F64199	F64363	7	28875001-29695001	820
Days to flowering	F17062	F17029	F17142	11	18655001-19220001	565
Days to flowering	F50731	F50615	F50776	5	22165001-22970001	805
Days to flowering	F65794	F65572	F66152	8	6040001-8940001	2900
Days to flowering	F65184	F65082	F65405	8	3590001-5205001	1615
Days to flowering	F6659	F6489	F6867	1	32440001-34330001	1890
Days to flowering	F34328	F34314	F34422	3	12580001-13120001	540
Days to flowering	F31117	F30942	F31151	2	31660001-32705001	1045
Days to flowering	F53459	F53414	F53494	6	6200001-6600001	400
Days to flowering	F46256	F46182	F46396	5	1-1070001	1070
Days to flowering	F65654	F65572	F66152	8	6040001-8940001	2900
Days to flowering	F65183	F65076	F65326	8	3560001-4810001	1250
Days to flowering	F32724	F32670	F32754	3	4360001-4780001	420
Plant height	F7678	F7615	F7789	1	38070001-38940001	870
Plant height	F59777	F59686	F59825	7	6310001-7005001	695
Plant height	F44771	F44663	F45059	4	27910001-29890001	1980
Plant height	F32331	F32269	F32471	3	2355001-3365001	1010
Plant height	F69648	F69646	F69691	8	26410001-26635001	225
Plant height	F4805	F4583	F4904	1	22910001-24515001	1605
Plant height	F36553	F36542	F36649	3	23720001-24255001	535
Plant height	F36613	F36549	F36676	3	23755001-24390001	635
Plant height	F65619	F65500	F66058	8	5680001-8470001	2790
Plant height	F43673	F43504	F43706	4	22115001-23125001	1010
Plant height	F67852	F67460	F67866	8	15480001-17510001	2030
Plant height	F70023	F69865	F70052	8	27505001-28440001	935
Plant height	F7313	F7064	F7588	1	35315001-37935001	2620
Plant height	F46120	F45924	F46181	4	34215001-35500001	1285
Plant height	F38699	F38559	F38812	3	33805001-35070001	1265
Plant height	F71500	F71361	F71696	9	6540001-8215001	1675
Flag leaf length	F7795	F7690	F7957	1	38445001-39780001	1335
Flag leaf length	F32430	F32270	F32486	3	2360001-3440001	1080
Flag leaf length	F59759	F59681	F59825	7	6285001-7005001	720
Flag leaf length	F63412	F63309	F63691	7	24425001-26335001	1910
Flag leaf length	F10950	F9688	F11177	10	5160001-12605001	7445
Flag leaf length	F54326	F54108	F54359	6	9670001-10925001	1255
Flag leaf length	F12744	F12526	F12949	10	19350001-21465001	2115
Flag leaf length	F11865	F11822	F12158	10	15830001-17510001	1680
Flag leaf width	F45261	F45135	F45375	4	30270001-31470001	1200
Flag leaf width	F69948	F69864	F70052	8	27500001-28440001	940
Flag leaf width	F2911	F2870	F3355	1	14345001-16770001	2425
Flag leaf width	F45293	F45217	F45375	4	30680001-31470001	790
Flag leaf width	F45421	F45373	F45916	4	31460001-34175001	2715
Flag leaf width	F49882	F49714	F49992	5	17660001-19050001	1390
Flag leaf width	F3355	F3353	F3398	1	16760001-16985001	225
Flag leaf width	F45425	F45373	F45917	4	31460001-34180001	2720
Flag leaf width	F45422	F45373	F45916	4	31460001-34175001	2715
Flag leaf width	F45376	F45373	F45820	4	31460001-33695001	2235
Flag leaf width	F29762	F29699	F29880	2	25445001-26350001	905
Flag leaf width	F45305	F45251	F45375	4	30850001-31470001	620
Flag leaf width	F40642	F40592	F40651	4	7555001-7850001	295
Flag leaf width	F63359	F63309	F63652	7	24425001-26140001	1715
Flag leaf width	F68294	F68277	F68498	8	19565001-20670001	1105
Flag leaf width	F25576	F25414	F25640	2	4020001-5150001	1130
Flag leaf angle	F68609	F68604	F68728	8	21200001-21820001	620
Flag leaf angle	F59344	F59341	F59397	7	4585001-4865001	280
Flag leaf angle	F59859	F59784	F60036	7	6800001-8060001	1260
Flag leaf angle	F26237	F26083	F26367	2	7365001-8785001	1420
Flag leaf angle	F22843	F22495	F22848	12	16960001-18725001	1765
Flag leaf angle	F39149	F39081	F39337	4	1-1280001	1280
Flag leaf angle	F3355	F3353	F3398	1	16760001-16985001	225
Flag leaf angle	F22851	F22847	F22940	12	18720001-19185001	465
Flag leaf angle	F62758	F62754	F62884	7	21650001-22300001	650
Flag leaf angle	F59805	F59705	F60018	7	6405001-7970001	1565
Flag leaf angle	F52136	F52099	F52173	5	29585001-29955001	370
Flag leaf angle	F69248	F69176	F69273	8	24060001-24545001	485
Flag leaf angle	F5156	F5007	F5276	1	25030001-26375001	1345
Flag leaf angle	F34673	F34551	F34718	3	13765001-14600001	835
Flag leaf angle	F69177	F68851	F69250	8	22435001-24430001	1995
Tiller angle	F38098	F37628	F38181	3	29150001-31915001	2765
Tiller angle	F74214	F73779	F74323	9	18630001-21350001	2720
Tiller angle	F50477	F50401	F50679	5	21095001-22485001	1390
Tiller angle	F34329	F34314	F34422	3	12580001-13120001	540
Tiller angle	F68500	F68496	F68605	8	20660001-21205001	545
Tiller angle	F57092	F56427	F57196	6	21265001-25110001	3845
Tiller angle	F23129	F22939	F23153	12	19180001-20250001	1070
Tiller angle	F64238	F64199	F64363	7	28875001-29695001	820
Tiller angle	F52102	F52098	F52173	5	29580001-29955001	375
Tiller angle	F64976	F64898	F65077	8	2670001-3565001	895
Tiller angle	F63204	F63117	F63310	7	23465001-24430001	965
Tiller angle	F34328	F34314	F34422	3	12580001-13120001	540
Tiller angle	F56787	F56422	F57196	6	21240001-25110001	3870
Tiller angle	F23133	F22939	F23155	12	19180001-20260001	1080
Tiller angle	F45218	F45086	F45294	4	30025001-31065001	1040
Tiller angle	F57094	F56422	F57196	6	21240001-25110001	3870
Tiller angle	F68579	F68498	F68605	8	20670001-21205001	535
Tiller angle	F38115	F37628	F38181	3	29150001-31915001	2765
Tiller angle	F13047	F12870	F13240	10	21070001-22920001	1850
Tiller angle	F58799	F58787	F58961	7	1815001-2685001	870
Tiller angle	F36819	F36733	F37118	3	24675001-26600001	1925
Stem diameter	F57688	F57324	F58293	6	25750001-30595001	4845
Stem diameter	F19437	F19390	F19480	12	1435001-1885001	450
Stem diameter	F19124	F19103	F19343	12	1-1200001	1200
Stem diameter	F52738	F52645	F52753	6	2355001-2895001	540
Stem diameter	F12280	F12166	F12527	10	17550001-19355001	1805
Stem diameter	F57504	F57324	F58293	6	25750001-30595001	4845
Stem diameter	F50361	F50317	F50384	5	20675001-21010001	335
Stem diameter	F64976	F64898	F65077	8	2670001-3565001	895
Stem diameter	F53237	F53160	F53295	6	4930001-5605001	675
Stem diameter	F11386	F11384	F11823	10	13640001-15835001	2195
Stem diameter	F63326	F63309	F63558	7	24425001-25670001	1245
Stem diameter	F19033	F18890	F19102	11	27960001-29020001	1060
Tiller number	F20013	F20011	F20113	12	4540001-5050001	510
Tiller number	F38097	F37628	F38181	3	29150001-31915001	2765
Tiller number	F46634	F46406	F46704	5	1120001-2610001	1490
Tiller number	F37983	F37627	F38179	3	29145001-31905001	2760
Tiller number	F725	F392	F876	1	1955001-4375001	2420
Tiller number	F46282	F46182	F46407	5	1-1125001	1125
Tiller number	F2714	F2460	F2768	1	12295001-13835001	1540
Tiller number	F58292	F57202	F58294	6	25140001-30600001	5460
Tiller number	F37992	F37625	F38178	3	29135001-31900001	2765
Tiller number	F328	F322	F353	1	1605001-1760001	155
Tiller number	F46280	F46182	F46407	5	1-1125001	1125
Tiller number	F47503	F47494	F47747	5	6560001-7825001	1265
Tiller number	F46239	F46182	F46386	5	1-1020001	1020
Tiller number	F32033	F31878	F32231	3	400001-2165001	1765
Tiller number	F34507	F34410	F34551	3	13060001-13765001	705
Tiller number	F42885	F42836	F43080	4	18775001-19995001	1220
Tiller number	F38314	F38177	F38470	3	31895001-33360001	1465
Tiller number	F55874	F55869	F56371	6	18475001-20985001	2510
Tiller number	F37377	F37117	F37635	3	26595001-29185001	2590
Panicle length	F19099	F18890	F19102	11	27960001-29020001	1060
Panicle length	F7569	F7156	F7633	1	35775001-38160001	2385
Panicle length	F69709	F69699	F69843	8	26675001-27395001	720
Panicle length	F18797	F18648	F18799	11	26750001-27505001	755
Panicle length	F24766	F24610	F24874	2	1-1320001	1320
Panicle length	F3355	F3353	F3398	1	16760001-16985001	225
Panicle length	F18589	F18584	F18624	11	26430001-26630001	200
Panicle length	F31878	F31876	F31880	3	390001-410001	20
Panicle length	F52612	F52381	F52654	6	1035001-2400001	1365
Panicle length	F19723	F19698	F19831	12	2975001-3640001	665
Panicle length	F45936	F45924	F46181	4	34215001-35500001	1285
Panicle length	F24726	F24610	F24825	2	1-1075001	1075
Primary branch number per panicle	F74465	F74245	F74562	9	20960001-22545001	1585
Primary branch number per panicle	F70007	F69864	F70052	8	27500001-28440001	940
Primary branch number per panicle	F69648	F69646	F69691	8	26410001-26635001	225
Primary branch number per panicle	F64046	F64007	F64075	7	27915001-28255001	340
Primary branch number per panicle	F73635	F73559	F73661	9	17530001-18040001	510
Primary branch number per panicle	F1659	F1554	F1668	1	7765001-8335001	570
Primary branch number per panicle	F44485	F44328	F44556	4	26235001-27375001	1140
Primary branch number per panicle	F321	F242	F325	1	1205001-1620001	415
Primary branch number per panicle	F64201	F64069	F64270	7	28225001-29230001	1005
Primary branch number per panicle	F47372	F47370	F47440	5	5940001-6290001	350
Primary branch number per panicle	F49482	F49416	F49586	5	16170001-17020001	850
Primary branch number per panicle	F64241	F64199	F64363	7	28875001-29695001	820
Primary branch number per panicle	F50221	F50036	F50317	5	19270001-20675001	1405
Primary branch number per panicle	F24429	F24414	F24609	12	26555001-27530001	975
Primary branch number per panicle	F28589	F28506	F28661	2	19480001-20255001	775
Primary branch number per panicle	F46189	F46182	F46302	4	1-600001	600
Primary branch number per panicle	F38594	F38559	F38763	3	33805001-34825001	1020
Primary branch number per panicle	F64027	F64006	F64075	7	27910001-28255001	345
Primary branch number per panicle	F73472	F73387	F73612	9	16670001-17795001	1125
Primary branch number per panicle	F23919	F23658	F24069	12	22775001-24830001	2055
Secondary branch number per panicle	F21404	F20844	F22447	12	8705001-16720001	8015
Secondary branch number per panicle	F42356	F42272	F42363	4	15955001-16410001	455
Secondary branch number per panicle	F27333	F27048	F28056	2	12190001-17230001	5040
Secondary branch number per panicle	F63120	F62892	F63212	7	22340001-23940001	1600
Secondary branch number per panicle	F25191	F25185	F25333	2	2875001-3615001	740
Secondary branch number per panicle	F50776	F50774	F51082	5	22960001-24500001	1540
Secondary branch number per panicle	F33158	F33088	F33169	3	6450001-6855001	405
Secondary branch number per panicle	F50147	F49991	F50317	5	19045001-20675001	1630
Secondary branch number per panicle	F53294	F53193	F53296	6	5095001-5610001	515
Secondary branch number per panicle	F42075	F41918	F42281	4	14185001-16000001	1815
Secondary branch number per panicle	F45087	F45078	F45253	4	29985001-30860001	875
Secondary branch number per panicle	F41110	F40650	F41919	4	7845001-14190001	6345
Secondary branch number per panicle	F59577	F59548	F59705	7	5620001-6405001	785
Spikelet number per panicle	F64177	F64069	F64235	7	28225001-29055001	830
Spikelet number per panicle	F35130	F34953	F35145	3	15775001-16735001	960
Spikelet number per panicle	F42354	F42264	F42363	4	15915001-16410001	495
Spikelet number per panicle	F50025	F49991	F50194	5	19045001-20060001	1015
Spikelet number per panicle	F58798	F58787	F58889	7	1815001-2325001	510
Spikelet number per panicle	F33147	F33088	F33169	3	6450001-6855001	405
Spikelet number per panicle	F63318	F63309	F63560	7	24425001-25680001	1255
Spikelet number per panicle	F64201	F64069	F64270	7	28225001-29230001	1005
Spikelet number per panicle	F33158	F33088	F33169	3	6450001-6855001	405
Spikelet number per panicle	F46637	F46406	F46704	5	1120001-2610001	1490
Spikelet number per panicle	F18979	F18890	F19102	11	27960001-29020001	1060
Spikelet number per panicle	F51175	F51145	F51337	5	24815001-25775001	960
Grain number per panicle	F18494	F18343	F18585	11	25225001-26435001	1210
Grain number per panicle	F37922	F37616	F38181	3	29090001-31915001	2825
Grain number per panicle	F31357	F31311	F31483	2	33505001-34365001	860
Grain number per panicle	F31020	F30873	F31175	2	31315001-32825001	1510
Grain number per panicle	F30527	F30093	F30685	2	27415001-30375001	2960
Grain number per panicle	F50866	F50775	F51112	5	22965001-24650001	1685
Grain number per panicle	F30469	F29982	F30637	2	26860001-30135001	3275
Grain number per panicle	F64202	F64069	F64270	7	28225001-29230001	1005
Grain number per panicle	F34651	F34551	F34718	3	13765001-14600001	835
Grain number per panicle	F59342	F59340	F59397	7	4580001-4865001	285
Grain number per panicle	F14619	F14306	F14816	11	5040001-7590001	2550
Grain number per panicle	F71777	F71750	F71938	9	8485001-9425001	940
Grain number per panicle	F51060	F50775	F51112	5	22965001-24650001	1685
Grain number per panicle	F51173	F51123	F51284	5	24705001-25510001	805
Grain number per panicle	F55259	F55257	F55261	6	15415001-15435001	20
Grain number per panicle	F51166	F51123	F51284	5	24705001-25510001	805
Grain density per panicle	F35130	F34953	F35145	3	15775001-16735001	960
Grain density per panicle	F52979	F52751	F53111	6	2885001-4685001	1800
Grain density per panicle	F63204	F63117	F63310	7	23465001-24430001	965
Grain density per panicle	F50025	F49991	F50194	5	19045001-20060001	1015
Grain density per panicle	F50129	F49991	F50284	5	19045001-20510001	1465
Fertility	F37526	F37117	F37703	3	26595001-29525001	2930
Fertility	F18554	F18343	F18585	11	25225001-26435001	1210
Fertility	F1543	F1510	F1625	1	7545001-8120001	575
Fertility	F52610	F52381	F52654	6	1035001-2400001	1365
Fertility	F52330	F52232	F52530	6	290001-1780001	1490
Fertility	F11385	F11196	F11387	10	12700001-13655001	955
Fertility	F32613	F32567	F32671	3	3845001-4365001	520
Fertility	F11604	F11385	F11823	10	13645001-15835001	2190
Fertility	F31020	F30873	F31175	2	31315001-32825001	1510
Fertility	F876	F802	F920	1	4005001-4595001	590
Fertility	F5145	F4961	F5276	1	24800001-26375001	1575
Fertility	F50827	F50775	F51112	5	22965001-24650001	1685
Fertility	F29982	F29916	F30203	2	26530001-27965001	1435
Thousand kernel weight	F7540	F7107	F7633	1	35530001-38160001	2630
Thousand kernel weight	F49745	F49581	F49974	5	16995001-18960001	1965
Thousand kernel weight	F51157	F51105	F51199	5	24615001-25085001	470
Thousand kernel weight	F36231	F36124	F36425	3	21630001-23135001	1505
Thousand kernel weight	F62936	F62884	F63197	7	22300001-23865001	1565
Thousand kernel weight	F24422	F24414	F24609	12	26555001-27530001	975
Thousand kernel weight	F47502	F47494	F47747	5	6560001-7825001	1265
Thousand kernel weight	F16871	F16554	F16991	11	16280001-18465001	2185
Thousand kernel weight	F63011	F62884	F63197	7	22300001-23865001	1565
Thousand kernel weight	F53433	F53414	F53491	6	6200001-6585001	385
Thousand kernel weight	F31518	F31483	F31582	2	34365001-34860001	495
Thousand kernel weight	F63132	F62892	F63212	7	22340001-23940001	1600
Thousand kernel weight	F49577	F49417	F49682	5	16175001-17500001	1325
Thousand kernel weight	F38508	F38407	F38560	3	33045001-33810001	765
Thousand kernel weight	F56437	F56421	F57196	6	21235001-25110001	3875
Thousand kernel weight	F11878	F11822	F12208	10	15830001-17760001	1930
Yield	F37546	F37117	F37632	3	26595001-29170001	2575
Yield	F51218	F51163	F51445	5	24905001-26315001	1410
Yield	F31078	F30873	F31150	2	31315001-32700001	1385
Yield	F486	F351	F837	1	1750001-4180001	2430
Yield	F51320	F51173	F51445	5	24955001-26315001	1360
Yield	F400	F351	F802	1	1750001-4005001	2255
Yield	F26700	F26674	F26940	2	10320001-11650001	1330
Yield	F21446	F20844	F22447	12	8705001-16720001	8015
Yield	F43723	F43704	F43917	4	23115001-24180001	1065
Yield	F42316	F42152	F42363	4	15355001-16410001	1055
Grain length	F35145	F35139	F35480	3	16705001-18410001	1705
Grain length	F7533	F7099	F7617	1	35490001-38080001	2590
Grain length	F37763	F37616	F38178	3	29090001-31900001	2810
Grain length	F65675	F65572	F66152	8	6040001-8940001	2900
Grain length	F25770	F25660	F25785	2	5250001-5875001	625
Grain length	F51166	F51123	F51284	5	24705001-25510001	805
Grain length	F33465	F33199	F33467	3	7005001-8345001	1340
Grain length	F35123	F34953	F35145	3	15775001-16735001	960
Grain length	F39033	F38981	F39080	3	35915001-36410001	495
Grain length	F14826	F14824	F14886	11	7630001-7940001	310
Grain length	F48873	F48070	F49417	5	9440001-16175001	6735
Grain length	F24196	F24068	F24237	12	24825001-25670001	845
Grain length	F64918	F64846	F65014	8	2410001-3250001	840
Grain length	F34551	F34549	F34553	3	13755001-13775001	20
Grain length	F73400	F73387	F73592	9	16670001-17695001	1025
Grain length	F16964	F16826	F16992	11	17640001-18470001	830
Grain length	F23781	F23478	F24068	12	21875001-24825001	2950
Grain length	F43504	F43477	F43566	4	21980001-22425001	445
Grain length	F12542	F12516	F12868	10	19300001-21060001	1760
Grain length	F4452	F4221	F4601	1	21100001-23000001	1900
Grain length	F26067	F25840	F26237	2	6150001-8135001	1985
Grain length	F2204	F2166	F2219	1	10825001-11090001	265
Grain length	F43099	F42935	F43186	4	19270001-20525001	1255
Grain length	F62936	F62884	F63197	7	22300001-23865001	1565
Grain length	F40488	F40445	F40604	4	6820001-7615001	795
Grain length	F14862	F14824	F14886	11	7630001-7940001	310
Grain length	F1924	F1922	F2121	1	9605001-10600001	995
Grain length	F34500	F34410	F34551	3	13060001-13765001	705
Grain length	F36493	F36424	F36553	3	23130001-23775001	645
Grain width	F58292	F57202	F58294	6	25140001-30600001	5460
Grain width	F53194	F53110	F53258	6	4680001-5420001	740
Grain width	F22484	F22446	F22496	12	16715001-16965001	250
Grain width	F921	F883	F1032	1	4410001-5155001	745
Grain width	F71233	F70123	F71446	9	350001-6965001	6615
Grain width	F58159	F57324	F58293	6	25750001-30595001	4845
Grain width	F56154	F55873	F56416	6	18495001-21210001	2715
Grain width	F16871	F16554	F16991	11	16280001-18465001	2185
Grain width	F50385	F50383	F50402	5	21005001-21100001	95
Grain width	F28366	F28320	F28418	2	18550001-19040001	490
Grain width	F9679	F9167	F9725	10	2555001-5345001	2790
Grain width	F16991	F16886	F17035	11	17940001-18685001	745
Grain width	F49951	F49744	F49992	5	17810001-19050001	1240
Grain width	F49985	F49798	F49992	5	18080001-19050001	970
Grain width	F55260	F55258	F55271	6	15420001-15485001	65
Grain width	F28399	F28321	F28509	2	18555001-19495001	940
Grain width	F58160	F57324	F58293	6	25750001-30595001	4845
Grain width	F321	F242	F325	1	1205001-1620001	415
Grain width	F61485	F61347	F61699	7	14615001-16375001	1760
Grain width	F68606	F68604	F68725	8	21200001-21805001	605
Grain width	F51311	F51173	F51445	5	24955001-26315001	1360
Grain width	F58535	F58462	F58543	7	190001-595001	405
Grain length to width ratio	F36765	F36706	F37013	3	24540001-26075001	1535
Grain length to width ratio	F29908	F29805	F29917	2	25975001-26535001	560
Grain length to width ratio	F34767	F34717	F34800	3	14595001-15010001	415
Grain length to width ratio	F58280	F57209	F58293	6	25175001-30595001	5420
Grain length to width ratio	F51284	F51173	F51445	5	24955001-26315001	1360
Grain length to width ratio	F35204	F35142	F35480	3	16720001-18410001	1690
Grain length to width ratio	F4135	F4037	F4388	1	20180001-21935001	1755
Grain length to width ratio	F38514	F38407	F38560	3	33045001-33810001	765
Grain length to width ratio	F35473	F35142	F35480	3	16720001-18410001	1690
Grain length to width ratio	F47476	F47425	F47496	5	6215001-6570001	355
Grain length to width ratio	F58477	F58424	F58536	7	1-560001	560
Grain length to width ratio	F34751	F34717	F34784	3	14595001-14930001	335
Grain length to width ratio	F58281	F57209	F58293	6	25175001-30595001	5420
Grain length to width ratio	F38476	F38315	F38560	3	32585001-33810001	1225
Grain length to width ratio	F69686	F69646	F69691	8	26410001-26635001	225
Grain length to width ratio	F69891	F69842	F70052	8	27390001-28440001	1050
Biomass	F31972	F31878	F32226	3	400001-2140001	1740
Biomass	F37546	F37117	F37632	3	26595001-29170001	2575
Biomass	F31931	F31878	F32223	3	400001-2125001	1725
Biomass	F53353	F53294	F53415	6	5600001-6205001	605
Biomass	F52855	F52751	F53080	6	2885001-4530001	1645
Biomass	F33169	F33167	F33326	3	6845001-7640001	795
Biomass	F52905	F52751	F53080	6	2885001-4530001	1645
Biomass	F19708	F19663	F19725	12	2800001-3110001	310
Biomass	F31594	F31587	F31637	2	34885001-35135001	250

## Sheet: Dataset S5B
Dataset S5B. Pathway analysis (based on KEGG enrichment) for the fragment pairs showing strong epistasis.
Traits	Epistasis mode	Pathway ID	Pathway description	Gene ratio	Background ratio	p-value	q-value	MSU7.0 ID of genes enriched in the given pathway	Related fragments
Fertility	A by A	osa00270	Cysteine and methionine metabolism	13/160	182/6380	0.000606268	0.0446724	LOC_Os11g42510.1; LOC_Os11g42350.1; LOC_Os10g25930.1; LOC_Os10g25950.1; LOC_Os10g26010.1; LOC_Os03g07570.1; LOC_Os10g28340.1; LOC_Os10g28350.1; LOC_Os10g28360.1; LOC_Os10g28630.1; LOC_Os02g53180.1; LOC_Os01g46070.1; LOC_Os05g39770.1	F18554, F32613; F11385, F31020; F32613, F50827
Flag leaf length	A by A	osa00195	Photosynthesis	27/153	140/6380	1.02373e-17	7.00447e-16	LOC_Os10g21192.1; LOC_Os10g21198.1; LOC_Os10g21212.1; LOC_Os10g21214.1; LOC_Os10g21236.1; LOC_Os10g21230.1; LOC_Os10g21238.1; LOC_Os10g21240.1; LOC_Os10g21248.1; LOC_Os10g21264.1; LOC_Os10g21266.1; LOC_Os10g21290.1; LOC_Os10g21298.1; LOC_Os10g21310.1; LOC_Os10g21322.1; LOC_Os10g21324.1; LOC_Os10g21326.1; LOC_Os10g21406.1; LOC_Os10g21250.1; LOC_Os10g38229.1; LOC_Os10g38234.1; LOC_Os10g38274.1; LOC…	F10950, F12744; F10950, F11865
	A by A	osa03010	Ribosome	20/153	456/6380	0.00272222	0.0431116	LOC_Os07g12250.1; LOC_Os10g21196.1; LOC_Os10g21234.1; LOC_Os10g21244.1; LOC_Os10g21308.1; LOC_Os10g21312.1; LOC_Os10g21314.1; LOC_Os10g21332.1; LOC_Os10g21342.1; LOC_Os10g21344.1; LOC_Os10g21346.1; LOC_Os10g21352.1; LOC_Os10g21358.1; LOC_Os10g21372.1; LOC_Os10g38214.1; LOC_Os10g38238.1; LOC_Os10g38278.1; LOC_Os10g32820.1; LOC_Os10g32870.1; LOC_Os10g32920.1	F59759, F11865; F10950, F12744; F10950, F11865
	A by D	osa00195	Photosynthesis	25/153	140/6380	1.02373e-17	7.00447e-16	LOC_Os10g21192.1; LOC_Os10g21198.1; LOC_Os10g21212.1; LOC_Os10g21214.1; LOC_Os10g21236.1; LOC_Os10g21230.1; LOC_Os10g21238.1; LOC_Os10g21240.1; LOC_Os10g21248.1; LOC_Os10g21264.1; LOC_Os10g21266.1; LOC_Os10g21290.1; LOC_Os10g21298.1; LOC_Os10g21310.1; LOC_Os10g21322.1; LOC_Os10g21324.1; LOC_Os10g21326.1; LOC_Os10g21406.1; LOC_Os10g21250.1; LOC_Os10g38229.1; LOC_Os10g38234.1; LOC_Os10g38274.1; LOC…	F10950, F12744
	A by D	osa00190	Oxidative phosphorylation	15/153	202/6380	5.50476e-08	1.88321e-06	LOC_Os07g12150.1; LOC_Os10g17280.1; LOC_Os10g21236.1; LOC_Os10g21230.1; LOC_Os10g21238.1; LOC_Os10g21240.1; LOC_Os10g21258.1; LOC_Os10g21264.1; LOC_Os10g21266.1; LOC_Os10g21394.1; LOC_Os10g21402.1; LOC_Os10g21404.1; LOC_Os10g21418.1; LOC_Os10g10500.1; LOC_Os10g21398.1	F59759, F10950
	A by D	osa03010	Ribosome	21/153	456/6380	0.00272222	0.0431116	LOC_Os01g67134.1; LOC_Os07g12250.1; LOC_Os10g21196.1; LOC_Os10g21234.1; LOC_Os10g21244.1; LOC_Os10g21308.1; LOC_Os10g21312.1; LOC_Os10g21314.1; LOC_Os10g21332.1; LOC_Os10g21342.1; LOC_Os10g21344.1; LOC_Os10g21346.1; LOC_Os10g21352.1; LOC_Os10g21358.1; LOC_Os10g21372.1; LOC_Os10g38214.1; LOC_Os10g38238.1; LOC_Os10g38278.1; LOC_Os10g32820.1; LOC_Os10g32870.1; LOC_Os10g32920.1	F7795, F11865; F59759, F10950; F10950, F12744
	D by A	osa00190	Oxidative phosphorylation	15/129	202/6380	2.74529e-09	7.51341e-08	LOC_Os07g12150.1; LOC_Os10g17280.1; LOC_Os10g21236.1; LOC_Os10g21230.1; LOC_Os10g21238.1; LOC_Os10g21240.1; LOC_Os10g21258.1; LOC_Os10g21264.1; LOC_Os10g21266.1; LOC_Os10g21394.1; LOC_Os10g21402.1; LOC_Os10g21404.1; LOC_Os10g21418.1; LOC_Os10g10500.1; LOC_Os10g21398.1	F59759, F10950
	D by A	osa00480	Glutathione metabolism	12/129	116/6380	3.22223e-06	5.87915e-05	LOC_Os03g06740.1; LOC_Os10g38350.1; LOC_Os10g38360.1; LOC_Os10g38470.1; LOC_Os10g38489.1; LOC_Os10g38540.1; LOC_Os10g38580.1; LOC_Os10g38640.1; LOC_Os10g38660.1; LOC_Os10g38700.1; LOC_Os10g38710.1; LOC_Os10g38740.1	F32430, F12744
	D by D	osa00480	Glutathione metabolism	12/140	116/6380	7.58949e-06	0.000154453	LOC_Os03g06740.1; LOC_Os10g38350.1; LOC_Os10g38360.1; LOC_Os10g38470.1; LOC_Os10g38489.1; LOC_Os10g38540.1; LOC_Os10g38580.1; LOC_Os10g38640.1; LOC_Os10g38660.1; LOC_Os10g38700.1; LOC_Os10g38710.1; LOC_Os10g38740.1	F32430, F12744
Grain width	A by A	osa00052	Galactose metabolism	13/210	91/6380	7.29329e-06	0.000621849	LOC_Os06g46340.1; LOC_Os06g48760.1; LOC_Os06g46284.1; LOC_Os01g09460.1; LOC_Os01g09570.1; LOC_Os09g08072.1; LOC_Os09g02140.1; LOC_Os09g08120.1; LOC_Os11g31200.1; LOC_Os10g06720.1; LOC_Os07g26540.1; LOC_Os05g44922.1; LOC_Os05g44760.1	F71233, F16991; F16871, F9679; F16871, F51311; F921, F71233
	A by D	osa00052	Galactose metabolism	9/210	91/6380	3.76821e-05	0.0029749	LOC_Os01g09460.1; LOC_Os01g09570.1; LOC_Os06g46340.1; LOC_Os06g48760.1; LOC_Os06g46284.1; LOC_Os07g26540.1; LOC_Os08g34050.1; LOC_Os05g44922.1; LOC_Os05g44760.1	F921, F51311; F68606, F51311; F921, F61485
	A by D	osa00051	Fructose and mannose metabolism	11/210	104/6380	0.000574436	0.0226751	LOC_Os01g09460.1; LOC_Os01g09570.1; LOC_Os09g02540.1; LOC_Os06g44260.1; LOC_Os06g44270.1; LOC_Os06g45370.1; LOC_Os01g03710.1; LOC_Os07g26540.1; LOC_Os08g34050.1; LOC_Os05g44922.1; LOC_Os05g44760.1	F921, F51311; F68606, F51311; F921, F61485; F321, F68606
	D by A	osa00052	Galactose metabolism	14/221	91/6380	2.37678e-06	0.00020015	LOC_Os06g46340.1; LOC_Os06g48760.1; LOC_Os06g46284.1; LOC_Os01g09460.1; LOC_Os01g09570.1; LOC_Os09g08072.1; LOC_Os09g02140.1; LOC_Os09g08120.1; LOC_Os10g06720.1; LOC_Os11g31200.1; LOC_Os07g26540.1; LOC_Os08g34050.1; LOC_Os05g44922.1; LOC_Os05g44760.1	F58292, F68606; F61485, F68606; F71233, F61485; F921, F61485; F71233, F68606; F58292, F9679
	D by A	osa00051	Fructose and mannose metabolism	11/221	104/6380	0.000879633	0.0370372	LOC_Os06g44260.1; LOC_Os06g44270.1; LOC_Os06g45370.1; LOC_Os01g09460.1; LOC_Os01g09570.1; LOC_Os09g02540.1; LOC_Os01g03710.1; LOC_Os07g26540.1; LOC_Os08g34050.1; LOC_Os05g44922.1; LOC_Os05g44760.1	F58292, F68606; F71233, F61485; F321, F61485
	D by D	osa00052	Galactose metabolism	13/214	91/6380	8.96211e-06	0.000735837	LOC_Os06g46340.1; LOC_Os06g48760.1; LOC_Os06g46284.1; LOC_Os01g09460.1; LOC_Os01g09570.1; LOC_Os09g08072.1; LOC_Os09g02140.1; LOC_Os09g08120.1; LOC_Os11g31200.1; LOC_Os07g26540.1; LOC_Os08g34050.1; LOC_Os05g44922.1; LOC_Os05g44760.1	F71233, F51311; F58159, F68606; F921, F68606; F921, F16871; F16871, F68606; F921, F16991
	D by D	osa00051	Fructose and mannose metabolism	8/214	104/6380	0.00067306	0.0276309	LOC_Os06g44260.1; LOC_Os06g44270.1; LOC_Os06g45370.1; LOC_Os01g03710.1; LOC_Os07g26540.1; LOC_Os08g34050.1; LOC_Os05g44922.1; LOC_Os05g44760.1	F321, F51311; F58160, F68606
Thousand kernel weight	A by A	osa00920	Sulfur metabolism	4/274	54/6380	0.000422764	0.0360462	LOC_Os07g37220.1; LOC_Os07g37230.1; LOC_Os07g38560.1; LOC_Os02g56170.1	F31518, F63132
Secondary branch number per panicle	D by A	osa03010	Ribosome	20/149	456/6380	1.4407e-07	4.54956e-06	LOC_Os04g50990.1; LOC_Os04g51630.1; LOC_Os04g16712.1; LOC_Os04g16728.1; LOC_Os04g16738.1; LOC_Os04g16764.1; LOC_Os04g16772.1; LOC_Os04g16812.1; LOC_Os04g16798.1; LOC_Os04g16782.1; LOC_Os04g16818.1; LOC_Os04g16822.1; LOC_Os04g16824.1; LOC_Os04g16826.1; LOC_Os04g16828.1; LOC_Os04g16832.1; LOC_Os04g16838.1; LOC_Os04g16856.1; LOC_Os04g16886.1; LOC_Os04g16745.1	F45087, F41110
	D by D	osa03010	Ribosome	23/148	456/6380	1.39483e-05	0.000543251	LOC_Os02g06700.1; LOC_Os05g39960.1; LOC_Os05g40820.1; LOC_Os05g41110.1; LOC_Os04g25540.1; LOC_Os04g16712.1; LOC_Os04g16728.1; LOC_Os04g16738.1; LOC_Os04g16764.1; LOC_Os04g16772.1; LOC_Os04g16812.1; LOC_Os04g16798.1; LOC_Os04g16782.1; LOC_Os04g16818.1; LOC_Os04g16822.1; LOC_Os04g16824.1; LOC_Os04g16826.1; LOC_Os04g16828.1; LOC_Os04g16832.1; LOC_Os04g16838.1; LOC_Os04g16856.1; LOC_Os04g16886.1; LOC…	F25191, F42075; F50776, F42075

## Sheet: Dataset S5C
Dataset S5C. Epistasis results in days to flowering trait.
Locus 1	Locus 2	A by A	A by D	D by A	D by D		All	A by A	A by D	D by A	D by D
F17062_A	F31117	0.99046	0.564667	0.994716	0.132621		78	15	5	9	6	35		13
F17062_A	F32724	0.463377	0.105292	0.109958	0.00623448			0.192308	0.0641026	0.115385	0.0769231	0.448718
F17062_A	F34328	0.296746	0.834916	0.694223	0.018042
F17062_A	F46256	0.92371	0.659752	0.773779	0.136767
F17062_A	F50731_A	0.605782	0.0745811	0.274991	0.296477
F17062_A	F53459	0.40633	0.854575	0.366418	0.00492642
F17062_A	F65183	0.239431	0.22216	0.797299	0.510397
F17062_A	F65184	0.153659	0.235583	0.714605	0.584667
F17062_A	F65654	0.162524	0.270452	0.0310558	0.254554
F17062_A	F65794	0.0703505	0.361499	0.0147451	0.244101
F17062_A	F6659	0.556469	0.0427401	0.0022258	0.0577058
F31117	F32724	0.0388523	0.303031	0.200848	0.68302
F31117	F46256	0.226554	0.859425	0.625558	0.807597
F31117	F53459	0.163796	0.817796	0.612126	0.106124
F31117	F65183	0.00115362	0.0766856	0.35725	0.00803199
F31117	F65654	0.00375306	0.38339	0.500246	0.393855
F34328	F31117	0.141752	0.178775	0.0471462	0.117588
F34328	F32724	0.896491	0.863129	0.242545	0.522156
F34328	F46256	0.206345	0.771806	0.444063	0.65632
F34328	F53459	0.393665	0.15553	0.688696	0.483025
F34328	F65183	0.199585	0.221504	0.00330124	0.120625
F34328	F65654	0.36924	0.622077	0.415691	0.346056
F46256	F32724	0.441276	0.159976	0.588411	0.131306
F46256	F65183	0.197712	0.257602	0.143392	0.119673
F46256	F65654	0.173696	0.994196	0.831666	0.715357
F50731_A	F31117	0.0109497	0.426771	0.0967792	0.0215329
F50731_A	F32724	0.224348	0.296426	0.634855	0.146918
F50731_A	F34328	0.749309	0.674045	0.860387	0.505843
F50731_A	F46256	0.841854	0.654209	0.914607	0.764974
F50731_A	F53459	0.405138	0.607597	0.850807	0.749695
F50731_A	F65183	0.0215071	0.0646822	0.0571701	0.227588
F50731_A	F65184	0.0206998	0.0769298	0.0754643	0.21082
F50731_A	F65654	0.320706	0.274822	0.752913	0.52946
F50731_A	F65794	0.598432	0.27064	0.686916	0.449849
F50731_A	F6659	0.208751	0.652191	0.0980823	0.271203
F53459	F32724	0.221718	0.88734	0.14576	0.338232
F53459	F46256	0.541059	0.792953	0.813617	0.845637
F53459	F65183	0.20585	0.00114711	0.549982	0.197268
F53459	F65654	0.730554	0.989016	0.324049	0.831959
F64241_A	F17062_A	0.837173	0.747993	0.00423327	0.138055
F64241_A	F31117	0.000436042	0.224363	0.868169	0.643909
F64241_A	F32724	0.0254127	0.211439	0.00974006	0.109521
F64241_A	F34328	0.139754	0.869257	0.592523	0.108315
F64241_A	F46256	0.904854	0.27166	0.0981109	0.415714
F64241_A	F50731_A	0.985411	0.641165	0.0798382	0.0550258
F64241_A	F53459	0.241064	0.365106	0.0217615	0.386102
F64241_A	F65183	0.233627	0.0806716	0.88354	0.215297
F64241_A	F65184	0.392872	0.105059	0.872781	0.302646
F64241_A	F65654	0.558699	0.950996	0.525225	0.543024
F64241_A	F65794	0.70689	0.863165	0.36075	0.374883
F64241_A	F6659	0.988291	0.11017	0.435764	0.441859
F65183	F32724	0.221088	0.644215	0.0826135	0.288649
F65184	F31117	0.00195377	0.329723	0.0913462	0.00618386
F65184	F32724	0.193185	0.76838	0.0873099	0.277858
F65184	F34328	0.255528	0.00611164	0.308612	0.0681499
F65184	F46256	0.304937	0.0972169	0.235778	0.178357
F65184	F53459	0.902119	0.9364	0.0771311	0.392671
F65184	F65183	0.573707	0.544725	0.955913	NA
F65184	F65654	0.000378301	0.30222	0.335009	0.539483
F65184	F6659	0.273607	0.33221	0.543878	0.828227
F65654	F32724	0.0359902	0.965109	0.278515	0.321975
F65654	F65183	0.000162441	0.347307	0.274759	0.466807
F65794	F31117	0.00880588	0.457177	0.462698	0.279899
F65794	F32724	0.172631	0.962527	0.386128	0.222172
F65794	F34328	0.41985	0.31895	0.498942	0.426703
F65794	F46256	0.296147	0.540837	0.989377	0.96629
F65794	F53459	0.46433	0.216791	0.810634	0.72135
F65794	F65183	0.000337876	0.404592	0.32253	0.477903
F65794	F65184	0.00060642	0.399833	0.310963	0.553174
F65794	F65654	0.369878	0.227287	0.227287	NA
F65794	F6659	0.337687	0.465401	0.0246934	0.714585
F6659	F31117	0.0548815	0.0893235	0.134706	0.102727
F6659	F32724	0.089067	0.00161242	0.285027	0.0559016
F6659	F34328	0.699656	0.496379	0.635475	0.831914
F6659	F46256	0.426621	0.418702	0.657218	0.277164
F6659	F53459	0.443914	0.78655	0.8514	0.82397
F6659	F65183	0.265195	0.512108	0.31959	0.878557
F6659	F65654	0.69978	0.0292057	0.680769	0.890645

## Sheet: Dataset S5D
Dataset S5D. Epistasis results in days to flowering trait.
Locus 1	Locus 2	A by A	A by D	D by A	D by D		All	A by A	A by D	D by A	D by D
F7678_A	F59777_A	0.37143	0.288965	0.230198	0.322587		120	8	5	7	4	24		16
F7678_A	F44771	0.657812	0.525259	0.16396	0.97953			0.0666667	0.0416667	0.0583333	0.0333333	0.2
F7678_A	F32331	0.343428	0.423687	0.746047	0.999307
F7678_A	F69648	0.848613	0.211746	0.0254762	0.230671
F7678_A	F4805	0.210102	0.642271	0.923757	0.263786
F7678_A	F36553	0.994327	0.975067	0.46607	0.430039
F7678_A	F36613	0.818378	0.925652	0.622887	0.399034
F7678_A	F65619	0.348877	0.0308964	0.517112	0.442748
F7678_A	F43673	0.970254	0.595332	0.861989	0.948406
F7678_A	F67852	0.151185	0.273276	0.838051	0.867591
F7678_A	F70023	0.909865	0.304248	0.0831546	0.383679
F7678_A	F7313	0.458905	0.416453	0.339035	0.628938
F7678_A	F46120	0.112681	0.639936	0.86952	0.484891
F7678_A	F38699	0.75367	0.46171	0.0413754	0.495782
F7678_A	F71500	0.597284	0.247989	0.102933	0.880063
F59777_A	F44771	0.0224933	0.054277	0.0642273	0.773217
F59777_A	F32331	0.952207	0.0838206	0.241407	0.289781
F59777_A	F69648	0.0322265	0.586657	0.098632	0.555399
F59777_A	F4805	0.679257	0.421094	0.277487	0.455176
F59777_A	F36553	0.899929	0.666908	0.139657	0.34824
F59777_A	F36613	0.291367	0.99596	0.329742	0.357806
F59777_A	F65619	0.213802	0.227367	0.560323	0.058948
F59777_A	F43673	0.2554	0.573584	0.386399	0.187463
F59777_A	F67852	0.732469	0.633861	0.975704	0.725519
F59777_A	F70023	0.230011	0.201409	0.599877	0.235972
F59777_A	F7313	0.038821	0.352937	0.183978	0.847187
F59777_A	F46120	0.240162	0.75659	0.302758	0.241411
F59777_A	F38699	0.0787787	0.0564741	0.00902943	0.156771
F59777_A	F71500	0.365385	0.0976421	0.165298	0.65728
F44771	F32331	0.899023	0.18523	0.902458	0.100195
F44771	F69648	0.801065	0.251761	0.730159	0.265678
F44771	F4805	0.0661681	0.289006	0.733449	0.847861
F44771	F36553	0.542938	0.997535	0.363742	0.899555
F44771	F36613	0.308348	0.946057	0.550642	0.836371
F44771	F65619	0.147048	0.877591	0.433839	0.974367
F44771	F43673	0.361848	0.239124	0.199482	0.452717
F44771	F67852	0.290601	0.794204	0.221845	0.549726
F44771	F70023	0.382258	0.0598539	0.765376	0.947292
F44771	F7313	0.72366	0.158213	0.766616	0.433689
F44771	F46120	0.21479	0.834323	0.280448	0.00762475
F44771	F38699	0.266071	0.300329	0.408171	0.511511
F44771	F71500	0.81117	0.686522	0.713624	0.604925
F32331	F69648	0.00138671	0.719912	0.0108426	0.813541
F32331	F4805	0.246235	0.171087	0.438529	0.0363416
F32331	F36553	0.29699	0.379899	0.360483	0.101151
F32331	F36613	0.699412	0.180434	0.869577	0.153559
F32331	F65619	0.191356	0.61976	0.80486	0.903439
F32331	F43673	0.219928	0.942727	0.388552	0.983398
F32331	F67852	0.204301	0.6007	0.757835	0.166623
F32331	F70023	0.0634595	0.856986	0.00134307	0.305054
F32331	F7313	0.898168	0.503277	0.341302	0.907236
F32331	F46120	0.119202	0.301753	0.181803	0.948913
F32331	F38699	0.551033	0.462109	0.795126	0.871758
F32331	F71500	0.033197	0.0299913	0.994494	0.239526
F69648	F4805	0.122724	0.584008	0.926876	0.889955
F69648	F36553	0.449648	0.932358	0.294283	0.0116579
F69648	F36613	0.277098	0.367397	0.2136	0.126108
F69648	F65619	0.751458	0.893727	0.963818	0.240891
F69648	F43673	0.0556938	0.748402	0.202595	0.7711
F69648	F67852	0.245709	0.79644	0.187031	0.201781
F69648	F70023	0.836374	0.723849	0.451572	0.00395546
F69648	F7313	0.663257	0.0231044	0.256895	0.363695
F69648	F46120	0.29448	0.480653	0.343532	0.551119
F69648	F38699	0.824239	0.235122	0.923015	0.980037
F69648	F71500	0.165231	0.114221	0.648506	0.761573
F4805	F36553	0.427668	0.710745	0.919144	0.22315
F4805	F36613	0.297019	0.294187	0.219981	0.440445
F4805	F65619	0.29207	0.250994	0.0291496	0.527358
F4805	F43673	0.579456	0.034809	0.570758	0.828211
F4805	F67852	0.675908	0.702593	0.676206	0.382394
F4805	F70023	0.034076	0.0696068	0.0169954	0.243581
F4805	F7313	0.045926	0.324073	0.920108	0.129802
F4805	F46120	0.0584273	0.827977	0.563014	0.940064
F4805	F38699	0.151024	0.841871	0.326885	0.930937
F4805	F71500	0.270613	0.180333	0.631435	0.249924
F36553	F36613	0.0458078	0.559762	0.750912	0.606791
F36553	F65619	0.0993311	0.521203	0.429879	0.852487
F36553	F43673	0.673411	0.672033	0.923512	0.450213
F36553	F67852	0.237151	0.395211	0.367805	0.293219
F36553	F70023	0.173922	0.406676	0.613034	0.072126
F36553	F7313	0.845925	0.54016	0.876915	0.611097
F36553	F46120	0.172839	0.578122	0.268372	0.796557
F36553	F38699	0.157617	0.166536	0.97771	0.540121
F36553	F71500	0.0817177	0.873505	0.17465	0.177244
F36613	F65619	0.643777	0.716744	0.836856	0.763452
F36613	F43673	0.413891	0.983073	0.825382	0.331829
F36613	F67852	0.937481	0.645718	0.465536	0.203665
F36613	F70023	0.180003	0.912199	0.112665	0.281956
F36613	F7313	0.756399	0.329381	0.960931	0.918507
F36613	F46120	0.170054	0.614499	0.235813	0.981736
F36613	F38699	0.376176	0.222831	0.497637	0.50033
F36613	F71500	0.473809	0.804604	0.584842	0.138975
F65619	F43673	0.803477	0.966895	0.0644598	0.311336
F65619	F67852	0.355327	0.489806	0.464749	0.400644
F65619	F70023	0.694969	0.623929	0.896003	0.683695
F65619	F7313	0.324561	0.957285	0.0506636	0.101013
F65619	F46120	0.68281	0.997609	0.3656	0.487539
F65619	F38699	0.0522976	0.0706037	0.188179	0.606488
F65619	F71500	0.806212	0.392188	0.262615	0.464797
F43673	F67852	0.906993	0.996959	0.527777	0.844262
F43673	F70023	0.118102	0.206142	0.605057	0.80046
F43673	F7313	0.883531	0.838175	0.691794	0.977091
F43673	F46120	0.509093	0.908691	0.511336	0.944302
F43673	F38699	0.577386	0.817505	0.806262	0.697183
F43673	F71500	0.869781	0.581273	0.179028	0.175367
F67852	F70023	0.315941	0.941485	0.850728	0.976311
F67852	F7313	0.164347	0.862157	0.324776	0.551313
F67852	F46120	0.266026	0.101205	0.516391	0.320065
F67852	F38699	0.514923	0.390219	0.841228	0.732451
F67852	F71500	0.890287	0.452823	0.513887	0.521803
F70023	F7313	0.839384	0.0469181	0.151571	0.499871
F70023	F46120	0.0936119	0.791382	0.788399	0.683252
F70023	F38699	0.420871	0.442906	0.164788	0.192259
F70023	F71500	0.114019	0.226921	0.897804	0.657895
F7313	F46120	0.0652178	0.684427	0.292873	0.965159
F7313	F38699	0.182223	0.551825	0.111201	0.800363
F7313	F71500	0.171455	0.492028	0.532098	0.268336
F46120	F38699	0.303712	0.76335	0.868768	0.445722
F46120	F71500	0.0700029	0.359198	0.517556	0.121339
F38699	F71500	0.272376	0.662551	0.137822	0.530512

## Sheet: Dataset S5E
Dataset S5E. Epistasis results in flag leaf length trait.
Locus 1	Locus 2	A by A	A by D	D by A	D by D		All	A by A	A by D	D by A	D by D
F7795_A	F32430_A	0.64758	0.604934	0.870666	0.182422		28	4	4	4	3	15		8
F7795_A	F59759	0.130815	0.555729	0.281243	0.406063			0.142857	0.142857	0.142857	0.107143	0.535714
F7795_A	F63412	0.526002	0.47485	0.831428	0.0932059
F7795_A	F10950	0.51901	0.556856	0.12806	0.000133124
F7795_A	F54326	0.0465705	0.0400909	0.249446	0.100147
F7795_A	F12744	0.499162	0.744874	0.074445	0.310162
F7795_A	F11865	0.409481	0.00751853	0.863766	0.988558
F32430_A	F59759	0.0506791	0.42839	0.581058	0.31696
F32430_A	F63412	0.816035	0.138238	0.404121	0.751106
F32430_A	F10950	0.440331	0.965474	0.401389	0.136811
F32430_A	F54326	0.762183	0.49729	0.00738818	0.00627328
F32430_A	F12744	0.154514	0.251032	0.031117	0.013798
F32430_A	F11865	0.862499	0.948477	0.492992	0.411831
F59759	F63412	0.10999	0.404703	0.0587889	0.533979
F59759	F10950	0.915211	0.0133274	0.00446653	0.520693
F59759	F54326	0.776184	0.993599	0.231834	0.982916
F59759	F12744	0.292104	0.850649	0.162306	0.755622
F59759	F11865	0.0160326	0.485935	0.348695	0.059639
F63412	F10950	0.611765	0.862256	0.951744	0.606134
F63412	F54326	0.792333	0.914918	0.087539	0.920085
F63412	F12744	0.473589	0.300535	0.615862	0.630721
F63412	F11865	0.153	0.688702	0.814999	0.836482
F10950	F54326	0.123395	0.31492	0.0110019	0.438932
F10950	F12744	0.0425169	0.0083124	0.501701	0.236373
F10950	F11865	0.0341561	0.143126	0.453448	0.600063
F54326	F12744	0.848363	0.61217	0.681132	0.363379
F54326	F11865	0.103965	0.122823	0.341963	0.543827
F12744	F11865	0.175004	0.449269	0.210382	0.824903

## Sheet: Dataset S5F
Dataset S5F. Epistasis results in flag leaf width trait.
Locus 1	Locus 2	A by A	A by D	D by A	D by D		All	A by A	A by D	D by A	D by D
F45261_A	F69948_A	0.974159	0.131079	0.0367039	0.0532361		120	17	6	7	2	32		16
F45261_A	F2911_A	0.225125	0.540038	0.645647	0.910702			0.141667	0.05	0.0583333	0.0166667	0.266667
F45261_A	F45293	0.125487	0.571322	0.348872	0.903444
F45261_A	F45421	0.630535	0.169392	0.101919	0.562476
F45261_A	F49882	0.742301	0.32805	0.4462	0.3856
F45261_A	F3355	0.749564	0.598856	0.997626	0.482067
F45261_A	F45425	0.882278	0.151697	0.0926106	0.786413
F45261_A	F45422	0.721962	0.18275	0.121037	0.627367
F45261_A	F45376	0.148474	0.688755	0.264011	0.271254
F45261_A	F29762	8.93785e-05	0.472264	0.950031	0.617521
F45261_A	F45305	0.131731	0.551447	0.336884	0.907667
F45261_A	F40642	0.415634	0.10247	0.401477	0.288089
F45261_A	F63359	0.236369	0.127127	0.811495	0.815321
F45261_A	F68294	0.534681	0.279108	0.146167	0.245299
F45261_A	F25576	0.0321281	0.837162	0.527054	0.986149
F69948_A	F2911_A	0.304156	0.36144	0.370829	0.639013
F69948_A	F45293	0.772407	0.0270823	0.235996	0.057532
F69948_A	F45421	0.220282	0.897146	0.304001	0.843873
F69948_A	F49882	0.39526	0.260787	0.353566	0.773805
F69948_A	F3355	0.859103	0.783054	0.989108	0.185524
F69948_A	F45425	0.226211	0.919337	0.268353	0.818503
F69948_A	F45422	0.220287	0.896205	0.304007	0.845259
F69948_A	F45376	0.93078	0.15264	0.341494	0.200931
F69948_A	F29762	0.906633	0.982902	0.706851	0.300481
F69948_A	F45305	0.742092	0.0240551	0.257345	0.0655121
F69948_A	F40642	0.439401	0.195433	0.805673	0.111501
F69948_A	F63359	0.00696624	0.530287	0.8141	0.445478
F69948_A	F68294	0.141484	0.0228311	0.553565	0.593445
F69948_A	F25576	0.177319	0.0564001	0.375484	0.798414
F2911_A	F45293	0.340119	0.835275	0.402575	0.440691
F2911_A	F45421	0.870399	0.444364	0.982271	0.267827
F2911_A	F49882	0.931918	0.406585	0.159393	0.970739
F2911_A	F3355	0.0149738	0.799692	0.0361668	NA
F2911_A	F45425	0.916268	0.441624	0.97064	0.275937
F2911_A	F45422	0.868077	0.446987	0.985767	0.26358
F2911_A	F45376	0.546167	0.866839	0.182223	0.924804
F2911_A	F29762	0.188752	0.142818	0.674216	0.173413
F2911_A	F45305	0.508944	0.735181	0.284053	0.502327
F2911_A	F40642	0.943891	0.291595	0.207518	0.0672017
F2911_A	F63359	0.00162629	0.31041	0.253613	0.403154
F2911_A	F68294	0.375207	0.343768	0.982781	0.590446
F2911_A	F25576	0.203799	0.224424	0.908	0.930572
F45293	F45421	0.12727	0.310413	0.141146	0.734236
F45293	F49882	0.988132	0.261691	0.319269	0.15643
F45293	F3355	0.667466	0.615916	0.981881	0.484749
F45293	F45425	0.356833	0.275298	0.127427	0.892641
F45293	F45422	0.143095	0.322762	0.157417	0.797035
F45293	F45376	0.526341	0.97262	0.127871	0.504596
F45293	F29762	4.6108e-05	0.613373	0.916124	0.53149
F45293	F45305	0.757738	0.242262	0.242262	NA
F45293	F40642	0.42651	0.0760669	0.375515	0.205813
F45293	F63359	0.276741	0.207307	0.913226	0.788119
F45293	F68294	0.293962	0.991479	0.234288	0.442532
F45293	F25576	0.0224544	0.763917	0.524528	0.896481
F45421	F49882	0.549264	0.518234	0.71036	0.231673
F45421	F3355	0.0769491	0.869068	0.775224	0.281982
F45421	F45425	0.550941	0.449059	0.449059	NA
F45421	F45422	0.550941	0.449059	0.449059	NA
F45421	F45376	0.369811	0.312934	0.206363	0.576534
F45421	F29762	5.01717e-05	0.925104	0.663716	0.759876
F45421	F45305	0.121022	0.146941	0.318664	0.724612
F45421	F40642	0.208986	0.0546569	0.812709	0.728979
F45421	F63359	0.236215	0.615268	0.852577	0.12773
F45421	F68294	0.0621471	0.0261052	0.441423	0.573911
F45421	F25576	0.0355072	0.340226	0.399761	0.510176
F49882	F3355	0.958321	0.68986	0.837292	0.234994
F49882	F45425	0.602716	0.559289	0.711595	0.217354
F49882	F45422	0.548992	0.711064	0.518933	0.235736
F49882	F45376	0.80356	0.721296	0.529209	0.494684
F49882	F29762	0.48393	0.947865	0.0560311	0.125489
F49882	F45305	0.966609	0.355429	0.242105	0.14151
F49882	F40642	0.174236	0.881791	0.25162	0.124184
F49882	F63359	0.470278	0.345211	0.00577611	0.148405
F49882	F68294	0.697573	0.997693	0.0775895	0.100621
F49882	F25576	0.0291937	0.520499	0.0665642	0.528133
F3355	F45425	0.833187	0.91697	0.936651	0.540059
F3355	F45422	0.0767535	0.776712	0.86865	0.282711
F3355	F45376	0.815966	0.984036	0.825538	0.611797
F3355	F29762	0.155876	0.663678	0.0449756	0.451718
F3355	F45305	0.663721	0.973644	0.612527	0.475926
F3355	F40642	0.615738	0.814881	0.036675	0.112004
F3355	F63359	0.94216	0.442625	0.870116	0.676709
F3355	F68294	0.552915	0.518317	0.780386	0.780386
F3355	F25576	0.717333	0.575409	0.271883	0.090604
F45425	F45422	0.53753	0.46247	0.46247	NA
F45425	F45376	0.578449	0.137844	0.0809924	0.495754
F45425	F29762	0.000623077	0.8365	0.89464	0.822754
F45425	F45305	0.347428	0.132981	0.282998	0.901641
F45425	F40642	0.196989	0.0500277	0.651517	0.457618
F45425	F63359	0.169784	0.763695	0.735673	0.102719
F45425	F68294	0.0654026	0.0273159	0.421739	0.546774
F45425	F25576	0.413313	0.817817	0.623559	0.640487
F45422	F45376	0.451632	0.354562	0.196132	0.699312
F45422	F29762	5.03519e-05	0.925141	0.662895	0.7609
F45422	F45305	0.13582	0.163889	0.331569	0.786549
F45422	F40642	0.208928	0.0546239	0.810951	0.727051
F45422	F63359	0.235852	0.615002	0.852468	0.12685
F45422	F68294	0.0618659	0.025953	0.443105	0.576206
F45422	F25576	0.0355043	0.340016	0.395399	0.514846
F45376	F29762	8.23405e-07	0.557697	0.777724	0.933392
F45376	F45305	0.367027	0.207441	0.914619	0.847307
F45376	F40642	0.197797	0.145989	0.508171	0.43218
F45376	F63359	0.149998	0.183421	0.607165	0.607239
F45376	F68294	0.166109	0.0957542	0.320975	0.586029
F45376	F25576	0.0353962	0.1899	0.58415	0.629542
F29762	F45305	6.30728e-05	0.868783	0.643408	0.483286
F29762	F40642	0.0553746	0.0601316	0.407953	0.0349285
F29762	F63359	0.115281	0.53713	0.0538059	0.374839
F29762	F68294	0.924479	0.775311	0.137838	0.184959
F29762	F25576	0.370078	0.28971	0.79933	0.564353
F45305	F40642	0.406937	0.0717406	0.39919	0.195474
F45305	F63359	0.315966	0.187672	0.865313	0.861384
F45305	F68294	0.30721	0.958696	0.25064	0.470527
F45305	F25576	0.0262675	0.745802	0.511502	0.863105
F40642	F63359	0.818594	0.605667	0.628576	0.0491973
F40642	F68294	0.0558052	0.400985	0.242489	0.160811
F40642	F25576	0.216676	0.747019	0.04344	0.133653
F63359	F68294	0.415665	0.508059	0.302447	0.31163
F63359	F25576	0.770849	0.236005	0.0161658	0.975909
F68294	F25576	0.53517	0.659201	0.152643	0.394704

## Sheet: Dataset S5G
Dataset S5G. Epistasis results in flag leaf angle trait.
Locus 1	Locus 2	A by A	A by D	D by A	D by D		All	A by A	A by D	D by A	D by D
F68609_A	F59344_A	0.172328	0.13792	0.67606	0.877163		105	4	13	11	11	39		15
F68609_A	F59859	0.440749	0.689408	0.628008	0.83964			0.0380952	0.12381	0.104762	0.104762	0.371429
F68609_A	F26237	0.00247291	0.183602	0.724218	0.316771
F68609_A	F22843	0.110984	0.353734	0.977444	0.614605
F68609_A	F39149	0.0184269	0.142239	0.330293	0.996769
F68609_A	F3355	0.77575	0.778715	0.310566	0.899845
F68609_A	F22851	0.155318	0.945376	0.846481	0.00730884
F68609_A	F62758	0.45967	0.797868	0.827479	0.119355
F68609_A	F59805	0.456764	0.718419	0.864844	0.296348
F68609_A	F52136	0.340128	0.108172	0.209566	0.8612
F68609_A	F69248	0.179375	0.502189	0.803437	0.984005
F68609_A	F5156	0.0689568	0.472199	0.870229	0.935914
F68609_A	F34673	0.590652	0.272335	0.0782596	0.197882
F68609_A	F69177	0.140138	0.287124	0.462464	0.339851
F59344_A	F59859	0.776628	0.065237	0.898159	0.428694
F59344_A	F26237	0.220312	0.158358	0.481599	0.752267
F59344_A	F22843	0.504401	0.31955	0.542178	0.516873
F59344_A	F39149	0.933378	0.106669	0.986381	0.0785294
F59344_A	F3355	0.302045	0.0419954	0.326462	0.408296
F59344_A	F22851	0.498504	0.191335	0.49335	0.74682
F59344_A	F62758	0.754688	0.470845	0.563817	0.444573
F59344_A	F59805	0.872758	0.107832	0.97047	0.679777
F59344_A	F52136	0.222997	0.396843	0.236764	0.623446
F59344_A	F69248	0.337594	0.951976	0.393398	0.661518
F59344_A	F5156	0.124422	0.817507	0.385863	0.970027
F59344_A	F34673	0.981077	0.579487	0.91171	0.246984
F59344_A	F69177	0.217872	0.13094	0.526336	0.0762305
F59859	F26237	0.817709	0.0798388	0.220845	0.321448
F59859	F22843	0.532754	0.631972	0.181033	0.0495832
F59859	F39149	0.762371	0.00562027	0.561778	0.0697896
F59859	F3355	0.704932	0.0433572	0.227612	0.000161186
F59859	F22851	0.203	0.402708	0.795529	0.334585
F59859	F62758	0.855729	0.00475445	0.524331	0.00729285
F59859	F59805	0.779038	0.252673	0.292226	0.111667
F59859	F52136	0.865867	0.0105845	0.661514	0.242355
F59859	F69248	0.685536	0.778228	0.240977	0.0241427
F59859	F5156	0.303897	0.0378588	0.186241	0.1231
F59859	F34673	0.0679202	0.12596	0.459144	0.319843
F59859	F69177	0.460676	0.0141374	0.783637	0.811362
F26237	F22843	0.489327	0.652947	0.0338239	0.838577
F26237	F39149	0.952498	0.708541	0.459508	0.0754564
F26237	F3355	0.100947	0.0137288	0.621577	0.130651
F26237	F22851	0.440545	0.558512	0.00125671	0.303358
F26237	F62758	0.227779	0.323393	0.197572	0.364148
F26237	F59805	0.752636	0.714193	0.0361673	0.143859
F26237	F52136	0.326318	0.146924	0.404432	0.00158545
F26237	F69248	0.706417	0.1281	0.529215	0.718327
F26237	F5156	0.223862	0.179197	0.403703	0.074883
F26237	F34673	0.763582	0.807739	0.46809	0.208858
F26237	F69177	0.595012	0.347972	0.294208	0.0119108
F22843	F39149	0.974557	0.57602	0.36737	0.203714
F22843	F3355	0.946747	0.357695	0.977899	0.90921
F22843	F22851	0.213608	0.288645	0.499836	0.150792
F22843	F62758	0.426373	0.155016	0.0672573	0.200154
F22843	F59805	0.942081	0.609958	0.633819	0.454949
F22843	F52136	0.730298	0.405668	0.741666	0.847217
F22843	F69248	0.40663	0.93526	0.218051	0.225734
F22843	F5156	0.327363	0.501138	0.138504	0.533695
F22843	F34673	0.0463465	0.230552	0.145784	0.426847
F22843	F69177	0.335386	0.631792	0.0619716	0.441461
F39149	F3355	0.571844	0.840349	0.34277	0.580649
F39149	F22851	0.387482	0.908	0.69014	0.136546
F39149	F62758	0.216112	0.762609	0.638083	0.10583
F39149	F59805	0.683929	0.329625	0.00327432	0.0733455
F39149	F52136	0.885939	0.970926	0.691067	0.559948
F39149	F69248	0.194532	0.551407	0.681815	0.708051
F39149	F5156	0.158225	0.41037	0.0256855	0.714399
F39149	F34673	0.822043	0.300498	0.87825	0.455847
F39149	F69177	0.954509	0.140099	0.319196	0.202955
F3355	F22851	0.659102	0.873056	0.100279	0.29733
F3355	F62758	0.756726	0.221822	0.058094	0.829984
F3355	F59805	0.676043	0.206893	0.0199481	5.30539e-05
F3355	F52136	0.919081	0.989821	0.00602932	0.000351115
F3355	F69248	0.189821	0.98993	0.123869	0.0804016
F3355	F5156	0.57206	0.918511	0.932589	NA
F3355	F34673	0.864164	0.774883	0.706566	0.403585
F3355	F69177	0.364466	0.364144	0.413806	0.749969
F22851	F62758	0.934544	0.0940014	0.113876	0.0980891
F22851	F59805	0.431728	0.702129	0.714208	0.409171
F22851	F52136	0.660285	0.173044	0.672193	0.144057
F22851	F69248	0.353647	0.379736	0.0252692	0.598834
F22851	F5156	0.627611	0.97703	0.856646	0.92015
F22851	F34673	0.722429	0.415339	0.993729	0.16834
F22851	F69177	0.858464	0.412874	0.0644114	0.321023
F62758	F59805	0.919041	0.940577	0.0331407	0.039774
F62758	F52136	0.422344	0.435047	0.478189	0.343764
F62758	F69248	0.300641	0.976197	0.715247	0.560699
F62758	F5156	0.616065	0.73174	0.550146	0.213714
F62758	F34673	0.709766	0.661252	0.908732	0.612618
F62758	F69177	0.891245	0.561673	0.546598	0.898696
F59805	F52136	0.870786	0.00372241	0.655104	0.433695
F59805	F69248	0.750702	0.686482	0.127445	0.012791
F59805	F5156	0.15326	0.0405924	0.64443	0.14114
F59805	F34673	0.109029	0.116984	0.468087	0.230395
F59805	F69177	0.580964	0.038127	0.156774	0.592554
F52136	F69248	0.127188	0.971245	0.425554	0.947583
F52136	F5156	0.757314	0.784826	0.0474865	0.734269
F52136	F34673	0.610746	0.945756	0.348841	0.673232
F52136	F69177	0.392309	0.744216	0.144656	0.48109
F69248	F5156	0.156935	0.416767	0.0297668	0.463597
F69248	F34673	0.823355	0.0253619	0.864885	0.837572
F69248	F69177	0.803768	0.970612	0.546126	0.764675
F5156	F34673	0.0262561	0.412102	0.103349	0.77899
F5156	F69177	0.212671	0.00826809	0.497524	0.663425
F34673	F69177	0.697159	0.365335	0.586997	0.69079

## Sheet: Dataset S5H
Dataset S5H. Epistasis results in tiller angle trait.
Locus 1	Locus 2	A by A	A by D	D by A	D by D		All	A by A	A by D	D by A	D by D
F74214_A	F64976	0.315178	0.373791	0.192577	0.00421822		210	38	22	29	13	102		21
F64976	F13047	0.163183	0.285635	0.00807776	0.00507164			0.180952	0.104762	0.138095	0.0619048	0.485714
F52102	F64976	0.548719	0.80567	0.659227	0.00902086
F57094	F38115	0.386469	0.238148	0.829975	0.0216461
F38098_A	F57094	0.410063	0.782282	0.203343	0.0221937
F74214_A	F64238	0.177494	0.981382	0.592743	0.030817
F38098_A	F57092	0.489213	0.695017	0.125066	0.0343742
F57092	F38115	0.461623	0.150876	0.747451	0.0349845
F23133	F58799	0.498556	0.558391	0.547476	0.0450513
F23129	F13047	0.310594	0.278111	0.00498735	0.048526
F74214_A	F45218	0.0260544	0.201387	0.00372829	0.0487301
F23133	F13047	0.330553	0.232999	0.00490823	0.0489299
F23129	F58799	0.457151	0.501796	0.546294	0.0492885
F38098_A	F50477_A	0.453589	0.583374	0.28918	0.0505128
F68579	F38115	0.885417	0.439319	0.75756	0.0528131
F68500	F38115	0.77367	0.487804	0.959539	0.0601896
F56787	F36819	0.0333201	0.163021	0.882168	0.0608654
F57094	F36819	0.231713	0.271842	0.828844	0.0693099
F56787	F57094	0.414496	0.878757	0.818968	0.0716955
F57092	F36819	0.196783	0.185037	0.905958	0.0752691
F34328	F45218	0.0040699	0.249387	0.97638	0.0757361
F57092	F64976	0.0448059	0.734175	0.559578	0.0800151
F74214_A	F13047	0.614715	0.458218	0.00711806	0.086571
F68500	F45218	0.290236	0.0131571	0.592278	0.0911769
F34329	F45218	0.00390322	0.343067	0.817142	0.0934675
F50477_A	F38115	0.472061	0.281944	0.649571	0.100281
F38098_A	F74214_A	0.0210868	0.000256286	0.682709	0.101616
F74214_A	F63204	0.319856	0.974747	0.24409	0.112565
F45218	F68579	0.4608	0.698373	0.0906924	0.118424
F45218	F57094	0.985606	0.513852	0.0446114	0.120748
F34328	F56787	0.0954957	0.823874	0.957265	0.120813
F50477_A	F58799	0.17033	0.463653	0.297325	0.124149
F57092	F34328	0.104293	0.989073	0.590446	0.130237
F38098_A	F58799	0.0436147	0.792061	0.723313	0.13307
F38098_A	F68579	0.79962	0.87907	0.624018	0.1358
F64976	F57094	0.0354307	0.557102	0.344249	0.148906
F38098_A	F68500	0.719077	0.950632	0.671663	0.149092
F34328	F57094	0.0729221	0.482731	0.801151	0.149146
F74214_A	F38115	0.0310991	0.801816	0.000550689	0.15417
F57092	F45218	0.85893	0.0970795	0.768663	0.154561
F74214_A	F50477_A	0.320606	0.0916917	0.0271518	0.160744
F74214_A	F52102	0.321537	0.874364	0.660434	0.166829
F52102	F58799	0.109031	0.977043	0.883389	0.168509
F38098_A	F36819	0.484964	0.198563	0.730992	0.16998
F38115	F58799	0.0451114	0.805964	0.795203	0.175851
F50477_A	F64238	0.0642331	0.351353	0.389207	0.185886
F68579	F36819	0.979817	0.426498	0.91014	0.18938
F56787	F38115	0.355841	0.202211	0.86175	0.189932
F56787	F58799	0.744525	0.921807	0.000680846	0.207601
F38115	F36819	0.443506	0.160625	0.606893	0.210663
F63204	F56787	0.474077	0.0154399	0.466132	0.211208
F34329	F57092	0.0607362	0.463987	0.691516	0.216642
F38098_A	F56787	0.378535	0.911503	0.164884	0.216994
F34329	F56787	0.0845203	0.600131	0.966109	0.22961
F52102	F34328	0.678579	0.449826	0.165588	0.239259
F57092	F56787	0.675545	0.510541	0.445659	0.242064
F34328	F23133	0.120001	0.0936608	0.842609	0.245269
F63204	F58799	0.712708	0.219232	0.013149	0.258408
F68500	F13047	0.480262	0.165285	0.442283	0.284618
F50477_A	F36819	0.749925	0.0853441	0.911323	0.285875
F23133	F68579	0.454632	0.878832	0.942663	0.292435
F38098_A	F23133	0.234355	0.748737	0.0295814	0.298775
F74214_A	F36819	0.682502	0.895366	0.502114	0.302999
F34329	F57094	0.037737	0.23917	0.619754	0.306456
F57094	F68579	0.184302	0.483091	0.375378	0.309426
F63204	F68579	0.586121	0.458257	0.0514788	0.310124
F38098_A	F23129	0.111091	0.728887	0.0363835	0.311342
F38098_A	F64976	0.551456	0.289297	0.0478792	0.311794
F23133	F38115	0.24572	0.0289098	0.66237	0.315683
F23129	F68579	0.239763	0.574437	0.958197	0.316053
F64238	F63204	0.541816	0.528147	0.0224953	0.316923
F23129	F38115	0.121273	0.0351993	0.628688	0.326325
F57094	F58799	0.474495	0.772832	0.00373612	0.332369
F57092	F58799	0.474183	0.927121	0.00264985	0.332812
F23129	F34328	0.222567	0.856658	0.0370453	0.335494
F38098_A	F52102	0.749099	0.14458	0.0647609	0.335613
F50477_A	F64976	0.00118958	0.812968	0.0282692	0.344963
F68500	F36819	0.940732	0.955269	0.778842	0.348392
F34328	F36819	0.384729	0.73703	0.433658	0.351591
F52102	F38115	0.675568	0.0711309	0.163528	0.356586
F58799	F36819	0.140713	0.389502	0.155474	0.35872
F64976	F58799	0.0396038	0.395439	0.207642	0.360732
F50477_A	F34328	0.00867635	0.98211	0.826436	0.364619
F64976	F45218	0.00355129	0.0119494	0.836575	0.367075
F34329	F68579	0.748542	0.876838	0.265321	0.373136
F13047	F58799	0.522902	0.749734	0.974138	0.373923
F64238	F64976	0.0345101	0.609085	0.829152	0.374143
F34329	F36819	0.359932	0.701579	0.393432	0.378858
F57092	F23133	0.00225427	0.132606	0.0905619	0.390029
F64238	F23133	0.489096	0.0612881	0.822277	0.392612
F34329	F52102	0.898222	0.276551	0.542982	0.395422
F50477_A	F13047	0.40956	0.930802	0.0195558	0.397467
F50477_A	F63204	0.00246275	0.321088	0.8797	0.398277
F63204	F23133	0.560212	0.0181495	0.753165	0.398366
F23129	F64238	0.480334	0.914895	0.0598446	0.408274
F34329	F58799	0.0255343	0.72227	0.51137	0.426632
F50477_A	F57094	0.354453	0.148561	0.83165	0.432591
F38098_A	F64238	0.600234	0.841569	0.0963893	0.434485
F23133	F57094	0.00109313	0.0777194	0.108461	0.434499
F64976	F56787	0.179587	0.984004	0.999851	0.43543
F64976	F38115	0.497472	0.0487315	0.227153	0.437909
F23129	F63204	0.47854	0.743882	0.015008	0.441938
F56787	F45218	0.881327	0.426061	0.763467	0.454216
F68500	F57094	0.172913	0.499264	0.52599	0.457487
F45218	F13047	0.00747299	0.219405	0.901807	0.459953
F45218	F36819	0.440501	0.0134193	0.507379	0.462782
F68500	F23129	0.372564	0.745001	0.705735	0.464899
F38098_A	F63204	0.95416	0.919105	0.836958	0.479187
F57092	F68579	0.224083	0.638797	0.527741	0.47989
F56787	F68579	0.192168	0.633079	0.711124	0.48601
F56787	F23133	0.0035621	0.307736	0.14255	0.487014
F34329	F23133	0.0847806	0.016035	0.867089	0.492674
F63204	F13047	0.574354	0.906789	0.0142885	0.501609
F68579	F13047	0.8963	0.54949	0.82939	0.504921
F34329	F23129	0.0952131	0.0158304	0.925997	0.508159
F34328	F68579	0.726537	0.932226	0.310389	0.508638
F64976	F68579	0.472185	0.570304	0.732362	0.511787
F68500	F23133	0.370286	0.692783	0.728358	0.519332
F52102	F36819	0.445659	0.0793076	0.481802	0.525921
F23133	F36819	0.282111	0.34615	0.965303	0.53644
F52102	F63204	0.0364091	0.363339	0.104356	0.541584
F34328	F58799	0.0317827	0.741784	0.663152	0.546323
F68500	F57092	0.202084	0.573052	0.619994	0.546955
F45218	F58799	0.0719489	0.0243278	0.358606	0.56083
F57092	F63204	0.915301	0.196495	0.00708883	0.563379
F64976	F63204	0.00437545	0.396985	0.114311	0.584001
F63204	F57094	0.661686	0.011955	0.183752	0.585458
F57092	F13047	0.0617205	0.154953	0.21734	0.59032
F52102	F56787	0.668039	0.0638895	0.697898	0.600387
F63204	F38115	0.991741	0.901494	0.87856	0.613318
F23129	F36819	0.355411	0.264035	0.902447	0.619291
F50477_A	F23133	0.121934	0.159263	0.0830645	0.625458
F64238	F68579	0.0181628	0.0205379	0.905518	0.626233
F63204	F36819	0.47179	0.912996	0.862155	0.627418
F64238	F13047	0.292265	0.346819	0.533779	0.631536
F68500	F63204	0.666385	0.198132	0.378686	0.648149
F23129	F45218	0.0448418	0.736419	0.324102	0.648741
F50477_A	F68579	0.0623794	0.0614799	0.104092	0.65829
F50477_A	F57092	0.624143	0.145937	0.831852	0.663712
F64238	F38115	0.446318	0.227252	0.982547	0.671847
F64976	F23133	0.267906	0.0664538	0.573498	0.672686
F57092	F52102	0.507167	0.705033	0.123605	0.677877
F57094	F13047	0.236823	0.049975	0.102189	0.679504
F68500	F56787	0.157937	0.677725	0.482636	0.698352
F23129	F64976	0.234873	0.629152	0.0756614	0.701074
F50477_A	F52102	0.752817	0.636305	0.840931	0.71156
F74214_A	F68579	0.631065	0.631862	0.316375	0.721586
F64976	F36819	0.916157	0.203099	0.644173	0.72343
F64238	F45218	0.151511	0.238422	0.404328	0.725614
F74214_A	F34328	0.07074	0.953024	0.279256	0.729896
F64238	F58799	0.0395231	0.26419	0.499509	0.734393
F23133	F45218	0.0997318	0.49195	0.41469	0.7371
F64238	F56787	0.232226	0.215817	0.200959	0.757794
F74214_A	F34329	0.0963338	0.974737	0.335246	0.760758
F52102	F68579	0.350857	0.228617	0.157281	0.765593
F57092	F64238	0.169435	0.489418	0.190391	0.767593
F50477_A	F68500	0.00305546	0.0164069	0.237705	0.770717
F34329	F63204	0.589239	0.210368	0.821422	0.778172
F34329	F68500	0.910188	0.643917	0.40491	0.778799
F68500	F64976	0.490034	0.870278	0.597346	0.785916
F56787	F13047	0.0213399	0.231968	0.349267	0.796409
F64238	F57094	0.104018	0.274106	0.646392	0.80129
F57092	F23129	0.0336243	0.0224624	0.841735	0.80998
F68579	F58799	0.965213	0.544712	0.376803	0.822821
F52102	F45218	0.0890918	0.389936	0.249543	0.823723
F38098_A	F34328	0.586441	0.475988	0.867335	0.836452
F50477_A	F34329	0.029608	0.44912	0.611273	0.841026
F74214_A	F58799	0.93806	0.325407	0.100927	0.847668
F34328	F38115	0.569165	0.911587	0.501392	0.850765
F64976	F34328	0.126758	0.0285685	0.190793	0.850887
F50477_A	F45218	0.0314312	0.803128	0.276965	0.85795
F63204	F34328	0.579072	0.758456	0.238794	0.857994
F34329	F64976	0.155969	0.210011	0.0588269	0.869358
F74214_A	F68500	0.749286	0.760208	0.407037	0.870914
F23129	F57094	0.0198316	0.88112	0.0119027	0.87099
F52102	F23133	0.0981705	0.796434	0.996395	0.871084
F52102	F57094	0.369058	0.218612	0.733196	0.872069
F74214_A	F23129	0.046598	0.0765482	0.021209	0.882255
F64238	F36819	0.884411	0.310342	0.485391	0.887472
F50477_A	F23129	0.267509	0.0287197	0.274429	0.892812
F38115	F13047	0.451005	0.742533	0.122062	0.899566
F52102	F13047	0.326052	0.279212	0.363722	0.906306
F38098_A	F13047	0.37609	0.651979	0.186635	0.908153
F68500	F34328	0.899123	0.34819	0.609688	0.915746
F45218	F38115	0.00897567	0.0680025	0.967614	0.924419
F38098_A	F34329	0.573406	0.426992	0.868994	0.930079
F34329	F64238	0.592759	0.0943087	0.864144	0.931649
F68500	F64238	0.00465433	0.564921	0.00240825	0.940669
F34328	F13047	0.11382	0.26573	0.444251	0.941608
F34329	F38115	0.556515	0.912805	0.451378	0.943194
F64238	F52102	0.0617986	0.046704	0.994676	0.950352
F50477_A	F56787	0.708074	0.232654	0.712454	0.951191
F23129	F52102	0.14408	0.887351	0.740679	0.955304
F63204	F45218	0.319678	0.360906	0.906027	0.958266
F68500	F58799	0.866388	0.401205	0.48206	0.96489
F38098_A	F45218	0.00849705	0.92674	0.0745176	0.967044
F23129	F56787	0.114743	0.526714	0.0292246	0.97198
F68500	F52102	0.258407	0.192964	0.187576	0.973795
F34329	F13047	0.248402	0.197192	0.465307	0.974199
F64238	F34328	0.578631	0.941273	0.0804797	0.979664
F13047	F36819	0.185716	0.964657	0.198368	0.982269
F74214_A	F23133	0.0783577	0.0930242	0.036885	0.982654
F38098_A	F38115	0.468231	0.531769	0.531769	NA
F74214_A	F57092	NA	NA	NA	NA
F74214_A	F56787	NA	NA	NA	NA
F74214_A	F57094	NA	NA	NA	NA
F34329	F34328	0.696022	0.303978	0.303978	NA
F68500	F68579	0.982176	NA	0.508661	NA
F57092	F57094	0.905405	0.00128637	0.00128637	NA
F23129	F23133	0.976665	0.0233351	0.0233351	NA

## Sheet: Dataset S5I
Dataset S5I. Epistasis results in stem diameter trait.
Locus 1	Locus 2	A by A	A by D	D by A	D by D		All	A by A	A by D	D by A	D by D
F57688_A	F19437_A	0.506367	0.841356	0.58124	0.762458		66	4	3	9	1	17		12
F57688_A	F19124_A	0.68113	0.624517	0.617517	0.179084			0.0606061	0.0454545	0.136364	0.0151515	0.257576
F57688_A	F52738	0.430748	0.841076	0.177716	0.392188
F57688_A	F12280	0.451268	0.3669	0.650359	0.407094
F57688_A	F57504	0.487547	0.365271	0.176022	NA
F57688_A	F50361	0.342636	0.936332	0.525707	0.787286
F57688_A	F64976	0.559628	0.924233	0.677094	0.984735
F57688_A	F53237	0.40037	0.973341	0.243291	0.621907
F57688_A	F11386	0.197689	0.488537	0.0380286	0.472206
F57688_A	F63326	0.889439	0.476608	0.0284747	0.880609
F57688_A	F19033	0.721279	0.995617	0.278314	0.965631
F19437_A	F19124_A	0.20271	0.637238	0.352119	0.271637
F19437_A	F52738	0.574151	0.258287	0.0163099	0.974055
F19437_A	F12280	0.371122	0.287713	0.01592	0.0759705
F19437_A	F57504	0.168123	0.344876	0.664757	0.296928
F19437_A	F50361	0.892597	0.159645	0.362178	0.00726935
F19437_A	F64976	0.00118494	0.973821	0.294725	0.10607
F19437_A	F53237	0.227134	0.615273	0.792677	0.976004
F19437_A	F11386	0.957886	0.260964	0.219273	0.640979
F19437_A	F63326	0.583362	0.0892517	0.352557	0.764606
F19437_A	F19033	0.998793	0.23642	0.344166	0.419633
F19124_A	F52738	0.180086	0.273895	0.307698	0.420504
F19124_A	F12280	0.299144	0.897675	0.0227865	0.253357
F19124_A	F57504	0.43791	0.746412	0.980166	0.59476
F19124_A	F50361	0.0578618	0.950084	0.0464331	0.253538
F19124_A	F64976	0.479644	0.481686	0.665099	0.548546
F19124_A	F53237	0.676166	0.367415	0.127232	0.201994
F19124_A	F11386	0.336499	0.264568	0.104051	0.154182
F19124_A	F63326	0.161777	0.170731	0.0211418	0.748337
F19124_A	F19033	0.590395	0.0271797	0.731041	0.70205
F52738	F12280	0.602919	0.127997	0.106763	0.769937
F52738	F57504	0.687503	0.486102	0.540676	0.755848
F52738	F50361	0.483795	0.237734	0.153448	0.149687
F52738	F64976	7.43017e-06	0.697009	0.503023	0.251345
F52738	F53237	0.721588	0.814194	0.0963699	0.596908
F52738	F11386	0.716603	0.473985	0.494657	0.429699
F52738	F63326	0.95655	0.655463	0.438989	0.274368
F52738	F19033	0.751595	0.478425	0.302817	0.256661
F12280	F57504	0.730563	0.360371	0.00338598	0.195834
F12280	F50361	0.881605	0.0123107	0.137559	0.417976
F12280	F64976	0.938274	0.650065	0.143838	0.961987
F12280	F53237	0.971991	0.11125	0.43857	0.750409
F12280	F11386	0.617623	0.450223	0.97907	0.418312
F12280	F63326	0.254933	0.286703	0.341284	0.116325
F12280	F19033	0.245837	0.648818	0.663641	0.926189
F57504	F50361	0.388989	0.509165	0.732039	0.822086
F57504	F64976	0.987228	0.579284	0.699034	0.611399
F57504	F53237	0.396248	0.604303	0.860748	0.251478
F57504	F11386	0.291263	0.87	0.143392	0.87
F57504	F63326	0.505333	0.903309	0.14809	0.912862
F57504	F19033	0.547266	0.809875	0.289071	0.968358
F50361	F64976	0.000407318	0.947356	0.629207	0.617622
F50361	F53237	0.560097	0.757937	0.480569	0.984177
F50361	F11386	0.498346	0.0327271	0.0317742	0.290536
F50361	F63326	0.841247	0.955872	0.251324	0.157458
F50361	F19033	0.642093	0.392722	0.90964	0.653522
F64976	F53237	0.273662	0.360331	0.205551	0.278251
F64976	F11386	0.238557	0.518277	0.860244	0.556758
F64976	F63326	0.48269	0.0753142	0.32306	0.398414
F64976	F19033	0.182447	0.933212	0.42102	0.622303
F53237	F11386	0.624725	0.149624	0.302523	0.446365
F53237	F63326	0.0496277	0.265669	0.396733	0.317792
F53237	F19033	0.841321	0.308285	0.736485	0.845331
F11386	F63326	0.786416	0.823892	0.569587	0.886554
F11386	F19033	0.395135	0.282083	0.957409	0.711184
F63326	F19033	0.171712	0.620747	0.811894	0.639917

## Sheet: Dataset S5J
Dataset S5J. Epistasis results in tiller number trait.
Locus 1	Locus 2	A by A	A by D	D by A	D by D		All	A by A	A by D	D by A	D by D
F20013_A	F38097_A	0.261077	0.768451	0.353589	0.232636		171	2	6	18	10	36		19
F20013_A	F46634	0.647479	0.664748	0.348858	0.161507			0.0116959	0.0350877	0.105263	0.0584795	0.210526
F20013_A	F37983	0.162686	0.419124	0.252531	0.815116
F20013_A	F725	0.814245	0.297472	0.221699	0.725728
F20013_A	F46282	0.405217	0.405204	0.33028	0.315599
F20013_A	F2714	0.0288824	0.480019	0.0389172	0.166233
F20013_A	F58292	0.940554	0.469574	0.329326	0.939598
F20013_A	F37992	0.218682	0.380156	0.206422	0.96432
F20013_A	F328	0.982716	0.297209	0.0971668	0.732145
F20013_A	F46280	0.402946	0.402932	0.332325	0.318186
F20013_A	F47503	0.154875	0.235905	0.993132	0.861775
F20013_A	F46239	0.65632	0.477324	0.319904	0.268756
F20013_A	F32033	0.550919	0.778217	0.82148	0.581756
F20013_A	F34507	0.0863869	0.518577	0.0106482	0.680773
F20013_A	F42885	0.594426	0.602493	0.25279	0.120922
F20013_A	F38314	0.203436	0.335265	0.741994	0.669367
F20013_A	F55874	0.962259	0.728666	0.429515	0.728666
F20013_A	F37377	0.580335	0.453195	0.10011	0.926339
F38097_A	F46634	0.136347	0.279437	0.82363	0.414075
F38097_A	F37983	0.58556	0.41444	0.41444	NA
F38097_A	F725	0.75564	0.715592	0.966384	0.964864
F38097_A	F46282	0.273015	0.744285	0.10468	0.147483
F38097_A	F2714	0.752939	0.822289	0.843584	0.37303
F38097_A	F58292	0.425356	0.757876	0.487799	0.03139
F38097_A	F37992	0.581517	0.418483	0.418483	NA
F38097_A	F328	0.703604	0.540649	0.732445	0.831368
F38097_A	F46280	0.274533	0.740765	0.103798	0.148284
F38097_A	F47503	0.882682	0.520967	0.460343	0.177974
F38097_A	F46239	0.198142	0.720934	0.226433	0.26371
F38097_A	F32033	0.852764	0.309231	0.272419	0.625698
F38097_A	F34507	0.894497	0.397231	0.223001	0.628983
F38097_A	F42885	0.790246	0.485666	0.00364611	0.905734
F38097_A	F38314	0.058258	0.797148	0.108069	0.0573674
F38097_A	F55874	0.145761	0.153798	0.389752	0.399485
F38097_A	F37377	0.831012	0.812677	0.776897	0.552554
F46634	F37983	0.113294	0.97201	0.724725	0.687378
F46634	F725	0.348017	0.699606	0.241412	0.973294
F46634	F46282	0.576605	0.869038	0.301638	0.147622
F46634	F2714	0.800079	0.152976	0.887152	0.649616
F46634	F58292	0.202746	0.129174	0.723622	0.194826
F46634	F37992	0.114441	0.911804	0.786576	0.381353
F46634	F328	0.668565	0.16735	0.295311	0.180131
F46634	F46280	0.574334	0.865148	0.299671	0.146562
F46634	F47503	0.591405	0.265121	0.948205	0.287904
F46634	F46239	0.419959	0.950759	0.181293	0.153012
F46634	F32033	0.698461	0.689286	0.707803	0.318054
F46634	F34507	0.238663	0.709216	0.967299	0.67016
F46634	F42885	0.896065	0.249762	0.91458	0.949255
F46634	F38314	0.118928	0.465623	0.596781	0.64242
F46634	F55874	0.673035	0.87722	0.00933489	NA
F46634	F37377	0.268235	0.888981	0.664425	0.0740351
F37983	F725	0.0812121	0.472657	0.152914	0.93399
F37983	F46282	0.293033	0.970519	0.382519	0.0130991
F37983	F2714	0.887902	0.91227	0.545192	0.598989
F37983	F58292	0.648597	0.822166	0.610835	0.0169367
F37983	F37992	0.558374	0.441626	0.441626	NA
F37983	F328	0.970404	0.705671	0.860025	0.121772
F37983	F46280	0.294394	0.967131	0.380636	0.0131675
F37983	F47503	0.786617	0.594071	0.682017	0.985312
F37983	F46239	0.238037	0.957217	0.333267	0.0182324
F37983	F32033	0.761509	0.55424	0.332355	0.604219
F37983	F34507	0.262245	0.676061	0.00398212	0.528564
F37983	F42885	0.76283	0.569286	0.0350181	0.365983
F37983	F38314	0.218488	0.806445	0.623189	0.561437
F37983	F55874	0.302092	0.473254	0.0610604	0.693024
F37983	F37377	0.674522	0.744364	0.895122	0.528557
F725	F46282	0.344377	0.977485	0.608453	0.246246
F725	F2714	0.273612	0.33466	0.612949	0.074247
F725	F58292	0.423099	0.677628	0.857308	0.577548
F725	F37992	0.0854572	0.200985	0.374132	0.65717
F725	F328	0.944544	0.911653	0.72739	0.686709
F725	F46280	0.353032	0.959218	0.596543	0.242081
F725	F47503	0.366609	0.602236	0.59818	0.271103
F725	F46239	0.516753	0.945424	0.687578	0.493817
F725	F32033	0.530518	0.86804	0.65723	0.765824
F725	F34507	0.00139984	0.753183	0.12937	0.76085
F725	F42885	0.902905	0.634355	0.503329	0.0621605
F725	F38314	0.621849	0.737418	0.398661	0.0658972
F725	F55874	0.639132	0.291409	0.0547307	0.0547307
F725	F37377	0.667485	0.561629	0.177472	0.24561
F46282	F2714	0.0794274	0.0521311	0.41022	0.633629
F46282	F58292	0.785009	0.584847	0.535261	0.584847
F46282	F37992	0.323908	0.416516	0.915933	0.0134424
F46282	F328	0.59719	0.0429128	0.939834	0.450049
F46282	F46280	0.827978	0.172022	0.172022	NA
F46282	F47503	0.535454	0.9285	0.679681	0.390324
F46282	F46239	0.785755	0.0292074	0.0292074	NA
F46282	F32033	0.806491	0.593039	0.724011	0.148214
F46282	F34507	0.249946	0.699992	0.0137455	0.426283
F46282	F42885	0.99184	0.892161	0.989229	0.642386
F46282	F38314	0.554162	0.140962	0.369015	0.526617
F46282	F55874	0.113978	0.395619	0.173406	NA
F46282	F37377	0.744064	0.435714	0.461829	0.787082
F2714	F58292	0.80113	0.802538	0.432009	0.461046
F2714	F37992	0.817776	0.530365	0.825511	0.585188
F2714	F328	0.488313	0.394722	0.415359	0.119435
F2714	F46280	0.0792178	0.439015	0.0404521	0.59977
F2714	F47503	0.194461	0.00579144	0.445765	0.939172
F2714	F46239	0.0908811	0.502174	0.0470549	0.555706
F2714	F32033	0.656977	0.339934	0.776332	0.649099
F2714	F34507	0.68237	0.27022	0.793198	0.304887
F2714	F42885	0.167174	0.636509	0.314985	0.671372
F2714	F38314	0.573025	0.24178	0.858739	0.428248
F2714	F55874	0.778026	0.334766	0.466175	0.515201
F2714	F37377	0.247219	0.553927	0.900354	0.0909549
F58292	F37992	0.71561	0.547613	0.914071	0.00963653
F58292	F328	0.555324	0.802228	0.230332	NA
F58292	F46280	0.791719	0.541464	0.581974	0.581974
F58292	F47503	0.775686	0.364038	0.332157	0.855659
F58292	F46239	0.768127	0.503069	0.660252	0.660252
F58292	F32033	0.735028	0.914891	0.132018	0.698702
F58292	F34507	0.165056	0.472656	NA	NA
F58292	F42885	0.63643	0.501988	0.473102	0.0317484
F58292	F38314	0.658409	0.99952	0.373868	0.720198
F58292	F55874	0.871415	0.399304	0.60677	NA
F58292	F37377	0.912083	0.48605	0.250733	0.552766
F37992	F328	0.970679	0.84124	0.965205	0.115295
F37992	F46280	0.325378	0.912548	0.414601	0.0135149
F37992	F47503	0.68865	0.858402	0.958362	0.473529
F37992	F46239	0.31928	0.986792	0.413738	0.0190483
F37992	F32033	0.776628	0.539176	0.305205	0.573174
F37992	F34507	0.221093	0.749389	0.00971101	0.53505
F37992	F42885	0.524105	0.738029	0.0237639	0.408168
F37992	F38314	0.148986	0.864172	0.512841	0.559679
F37992	F55874	0.991999	0.815099	0.110639	0.486031
F37992	F37377	0.559253	0.995621	0.56106	0.382996
F328	F46280	0.593854	0.938799	0.0429761	0.457758
F328	F47503	0.23116	0.849827	0.940662	0.0805395
F328	F46239	0.461354	0.755082	0.0214825	0.425862
F328	F32033	0.750248	0.365878	0.94934	0.284782
F328	F34507	0.442436	0.496856	0.325122	0.0974348
F328	F42885	0.782688	0.0348095	0.113267	0.547738
F328	F38314	0.862444	0.353615	0.644713	0.79384
F328	F55874	0.276731	0.532005	0.710848	0.127094
F328	F37377	0.583494	0.969648	0.66088	0.259233
F46280	F47503	0.533919	0.93283	0.679165	0.393351
F46280	F46239	0.790917	0.0292327	0.0292327	NA
F46280	F32033	0.804912	0.594294	0.725507	0.14884
F46280	F34507	0.256193	0.71846	0.0138382	0.438337
F46280	F42885	0.983044	0.902052	0.996294	0.629672
F46280	F38314	0.550299	0.141929	0.364457	0.510985
F46280	F55874	0.114337	0.394496	0.172134	NA
F46280	F37377	0.747014	0.437336	0.464498	0.789766
F47503	F46239	0.949272	0.719463	0.560269	0.159464
F47503	F32033	0.423072	0.725421	0.950184	0.184053
F47503	F34507	0.997527	0.919756	0.209249	0.4552
F47503	F42885	0.17154	0.772835	0.520464	0.194884
F47503	F38314	0.882228	0.305961	0.234897	0.877832
F47503	F55874	0.156623	0.585079	0.667232	0.585079
F47503	F37377	0.628566	0.0985181	0.812946	0.104391
F46239	F32033	0.833583	0.750903	0.981214	0.113365
F46239	F34507	0.261664	0.916855	0.00682499	0.590553
F46239	F42885	0.615752	0.95935	0.81922	0.812847
F46239	F38314	0.606989	0.13291	0.287244	0.559677
F46239	F55874	0.102236	0.389111	0.158627	NA
F46239	F37377	0.779882	0.51271	0.26466	0.992886
F32033	F34507	0.784071	0.338534	0.637546	0.187593
F32033	F42885	0.681382	0.890576	0.215953	0.61937
F32033	F38314	0.788557	0.671489	0.814936	0.344025
F32033	F55874	0.0521807	0.778046	0.695082	0.856006
F32033	F37377	0.518569	0.452974	0.765702	0.860724
F34507	F42885	0.693001	0.536328	0.826896	0.131834
F34507	F38314	0.109896	0.6213	0.493202	0.756826
F34507	F55874	0.875539	0.0833208	0.00512199	0.228287
F34507	F37377	0.203794	0.771448	0.431239	0.566436
F42885	F38314	0.251581	0.556934	0.895078	0.72999
F42885	F55874	0.153644	0.969351	0.598876	0.608119
F42885	F37377	0.942765	0.02611	0.550559	0.180233
F38314	F55874	0.216471	0.4824	0.051477	0.787488
F38314	F37377	0.504489	0.0938099	0.787985	0.175861
F55874	F37377	0.246269	0.865666	0.622836	0.289167

[truncated: 13 more sheets: Dataset S5K, Dataset S5L, Dataset S5M, Dataset S5N, Dataset S5O, Dataset S5P, Dataset S5Q, Dataset S5R, Dataset S5S, Dataset S5T, Dataset S5U, Dataset S5V, Dataset S5W]
